# Supplementary material for: Anthropometry at birth and at age of routine vaccination to predict mortality in the first year of life: A birth cohort study in BukinaFaso
Source: PLoS One. 2019 Mar 28;14(3):e0213523. doi: 10.1371/journal.pone.0213523 (PMC6438502; doi:10.1371/journal.pone.0213523)
Supplement: S1 Dataset — (CSV) [file pone.0213523.s007.csv]

mother_ageyrs	mother_edu	mother_height	sex	birthplace	weight0	height0	muac0	Father_ageyrs	father_edu	weight1	height1	muac1	weight2	height2	muac2	weight3	height3	muac3	weight4	height4	muac4	weight5	height5	muac5	weight6	height6	muac6	weight7	height7	muac7	weight8	height8	muac8	weight9	height9	muac9	weight10	height10	muac10	weight11	height11	muac11	weight12	height12	muac12	gestage	LBW	grademat	zwei0
14	Illiterate		Female	Home	1.8	45	8.2						3.05	51	11	3.4	56	11	3.75	56	11				4	58	10.5																			35.4612	LBW	premature	-3.64
15	Secondary	165	Male	CBA	2.45	50	9	25	Secondary	4.3	53	12.3	6.8	56	13.6							7.9	69	15	8.4	69.5	14.8				8.2	75	15.5													37.503	LBW	term	-2.02
15	Illiterate	173	Female	HC	3.1	49	11		literacy	4.15	50	12	4.9	51	12.5	5.1	53	11.5																												39.5448	NBW	term	-0.29
15	Illiterate	165	Female	HC	2.69	46	10			3.51	52	10.5	5.1	53	11	5.8	56	11.7	6.3	59	12.3	6.7	62	12.6	6.95	64.5	13	7.3	68	12.8																38.1836	NBW	term	-1.25
15	Primary	162	Male	CBA	3.45	53.4	11.2	29	Primary	4.5	55	13	6.25	59	13.5	7.3	61.5	15	8	64	15				8.3	66.5	16				8.9	70	15.5	9.1	71	16				9	73	16.5	9.1	74	15	41.5866	NBW	term	0.21
15	Illiterate	177	Male	HC	1.82	45	8		literacy	4	52	10																																		36.8224	LBW	premature	-3.69
16	Illiterate	145	Female	HC	2.11	46	10	22	Illiterate	2.92	47	11	3.2	50	12	4.6	51	13	5.7	58	14	5.9	60	15	5.9	60	15	6	62	15	6.4	63	14	6.9	66	15	7	68	15	7.2	69	15	7.3	71	16	38.1836	LBW	term	-2.78
16	Illiterate	161	Female	HC	2.92	49	11.5			3.65	53	11	4.6	57	12	5.6	58.5	12.3	5.8	61	12.6	5.95	65	11.6	6.2	66.9	12	6.5	68	12.5	6.75	69.5	13	6.9	71	13.3	7.3	71.5	13.5	7.5	72	13.7	7.95	72.7	13.5	39.5448	NBW	term	-0.7
16	Primary	164	Male	HC	2.74	48	10.2	56	literacy	4	52	12	5	58	13.5	5.5	59	13.6	6.1	60.1	13.7				6.8	68	13.8	6	70	12.5	6.6	71	12.7	6.7	71.1	13							7.6	73	13.6	38.1836	NBW	term	-1.32
16	Illiterate	166	Female	HC	3.04	48	10	29	Illiterate				4.34	50	12	5.55	52	13	6.05	53	13	6.87	54	15	7.07	55	16	7	56	16	7.9	63	16	7.6	64	16	6.7	70	15	8.6	71	15	8.8	71	16	38.8642	NBW	term	-0.43
16	literacy	170	Male	Home	2.84	49	10		Illiterate	5	53	15				7.4	62	16	7.5	62	18																									39.5448	NBW	term	-1.09
17	Illiterate	156	Male	HC	3.035	49	11	27	Illiterate	4.11	55	11	5.75	60.8	12.4	7	62	14	7.5	64.4	14.4	7.7	66	14	7.95	67.5	14.6	8	68	14.5	8.15	69	14.7	8.5	70.5	15.3	8.55	71	14.8	9.2	71	14.5	9.5	71.5	14.8	39.5448	NBW	term	-0.66
17	Primary	161	Male	HC	2.75	49	10	30	literacy	4	51	12				5.7	62	13.5	6.1	63	15	6.9	64	15				7.35	68	14.3	7.75	68.5	14	7.6	71	14	7.4	72	14.5	8	72.4	15	8.2	73	15	37.503	NBW	term	-1.3
17	Illiterate	168	Male	HC	3.3	53	9	34	literacy	4.7	58	12	5.95	60	14	7.5	66	14	7.7	67	13										8	72	14	8.3	72	13	7	73	12							39.5448	NBW	term	-0.1
17	Illiterate	160	Male	HC	2.8	49	12	51	Illiterate	4.2	51	13	5.5	53	13	6.9	55	14	7.1	60	16	7.5	62	15	7.6	66	14	7.7	68	15	8.5	70	15	9.1	73	16	9	74	16	8.8	74	15	9.1	74	15	40.906	NBW	term	-1.18
17	Illiterate		Female	HC	2.65	48	9.5	28	literacy	3.9	49	12	4.6	53	12.1							6.3	59.1	12.3	5.9	60	13	6.6	60	13.1	7.1	60	13	7.5	61	13.2	7.1	63	13.7	7.2	66	14	6.2	68	14.1	38.1836	NBW	term	-1.35
17	Illiterate	156	Female	HC	2.25	43	9	49	Illiterate	2.6	48	10	3	49	11	4.3	55	12	4.9	57	12	5.3	60	13	6.4	62	14	6.5	63	14	6.6	65	14	6.7	70	14	6.8	70	15	6.5	70	15	6.9	71	16	35.4612	LBW	premature	-2.39
17	Illiterate	158	Male	HC	2.77	46	9	32	Illiterate	4.6	55	11	5.1	60	11.2	6.1	63.2	13	6.4	65	13	6.7	67	12.6	7	68.5	13	7.45	69	13	7.9	70	13	8.1	71	13.5	7.9	71	12.5	7.95	72	12.8	8.2	72.5	13	38.8642	NBW	term	-1.25
17	Illiterate	166	Female	HC	2.88	50	11	23	Primary	4.13	59	12	5	60	13	5.8	63	14	6.15	66.2	13.6	6.9	67.2	13.1	7.2	69.5	13.2	7.5	71	14	7.15	71	15	7.95	72	13.5	8.4	72	14	8.26	73.5	13.2	8.5	75	14	39.5448	NBW	term	-0.8
17	Illiterate	158	Male	CBA	2.9	49	11	24	Illiterate	4.1	53	12				6	54	15	6.7	57	16	7.1	60	16	7.65	64	16	7.9	66	17	7.8	71	15	8.4	72	16	8.4	73	16	8.4	73	16	8.8	73	16	41.5866	NBW	term	-0.96
17	Illiterate	156	Female	HC	2.75	49	10	28	Koranic	3.7	54	11	4.7	55	11	5.4	59	13.5	5.9	60	12.5	5.9	63	12.5	6.35	65	12.5	6.5	65	12.5	6.2	67	12	6.3	67.5	11.5	6.8	68	12	6.7	69.5	12.5	7	71.5	13	39.5448	NBW	term	-1.11
17	Illiterate	163	Female	HC	3.05	49	10.8	39	literacy	4.4	54	12.2	5.8	54.4	13	6.4	55.2	13.8	5.4	58.38	13.2	5.8	60	13.5	7	65	13.5	7.8	66	13.8	7.6	67	13.6	7.2	69	13				8.2	71	14	8.6	72	14.2	39.5448	NBW	term	-0.4
17	Illiterate	170	Female	HC	2.85	53	10.4	27	Koranic	2.7	57	10.9	4.4	57	11.5	5.55	66	12	6.2	67	12.8	6	67	11.5	6.3	68	12	6.8	68.5	12.5				6.9	69.5	12.5	7.1	69.5	12	6.9	70	12	7.2	72.5	12.5	37.503	NBW	term	-0.87
17	Illiterate	162	Female	HC	2.75	49	11	30	Primary	4	54	12	4.73	57	12.5	5.89	64	13	6.3	68.2	13.1	6.9	70.2	13	6.9	71	13.5	7.7	72.8	12.5	7.7	73	13	7.8	74	13.2	7.6	74.5	13.3	7.8	74.5	12.5	8.3	77	13	39.5448	NBW	term	-1.11
17	Illiterate	134	Female	CBA	2.57	48	11	34	literacy	3.74	52	13	5	54	14	6.8			6.8	56	15	6.9	63	15	7	63	16	7.4	64	16	7.46	65	16	7.7	66	17	7.3	66	15	7.8	66	17	8.3	68	18	40.2254	NBW	term	-1.55
17	Koranic	160	Male	Home	2.72	49	9.5	36	Illiterate	4.1	55	10.5	5.3	59	12	6.2	62.3	13	6.9	64.3	13.6	7.1	64.5	13.6	7.4	66	15.2	7.5	66.7	14	7.7	67.5	14	7.7	70.5	13	7.9	71	12.9	8.25	72	13	8.8	73.5	14	38.1836	NBW	term	-1.37
17	Illiterate	162	Male	CBA	3.2	51	11	20	Illiterate	3.7	52	11	3	54	12																															41.5866	NBW	term	-0.3
17	Illiterate	171	Male	HC	2.7	47	10	28	Primary	4.2	53	10.5	3.4	56	10	3.7	58	9.1	4.1	59	9	4.3	59	9	4.3	59.8	9	5.1	62	10	5.3	62.1	10	5.3	62.2	9.3	5.3	62.3	9.5	4.8	64	9	5.4	68	9	38.8642	NBW	term	-1.42
17	Illiterate	154	Male	HC	2.15	46	9	19	literacy	3.9	50	10	4	52	12	5	58	13.2	5.7	62.7	11.6	5.8	64	11.3	5.8	66	10.5	6.1	67	11	6.75	68	11.3	6.8	68.5	11.5	7.1	69.5	12	7.15	69.5	12	7.5	71.5	12.5	34.7806	LBW	premature	-2.81
17	Illiterate	153	Male	HC	2.5	46	9.5		Illiterate	3.3	49	10	3.9	54	11	5.1	58	12	5.4	62	13				6.1	64	14	6.3	67	12.5	6.7	67	12.5													37.503	NBW	term	-1.9
17	Illiterate	152	Female	CBA	3	44	11	26	Illiterate				4.4	57	14	5.3	58	15	6	62	15	6	63	16	6.5	63	15	7	64	15	7	65	16	6.2	66	15	7	68	13	7.1	69	14	7	69	14	40.2254	NBW	term	-0.52
17	Illiterate	149	Female	HC	2.7	47.5	10	48	literacy	3.3	54	11	4	55	11.5	5.3	58	13.5	5.7	60.5	13	6.15	63	13.5	4.8	65	11	5.4	66	10.5	5.7	66	12	6.4	66	12.5	6.2	67	12.6	5.8	67.2	11	5.8	67.2	11.5	38.1836	NBW	term	-1.23
17	Illiterate	167	Male	HC	3.75	51	12	27	Primary	5.05	57	14	6.3	60	14	6.7	64	15	7.4	68	15	7.7	70	15.6	7.9	72	16	7.9	72	14.5	7.65	73	14	8.1	73.8	13.6	8.1	75	13	8.45	76	13	8.2	77	13	40.906	NBW	term	0.8
17	Primary	170	Male	HC	3.1	52	11.5	30	Illiterate	4.25	54	12	4.8	56	12	5.65	61	12	6.6	64	13.3	6.95	66	13.8	7.5	68	14	7.7	69	14	8.05	71.4	14.5	8.75	72	14.6	8.95	73	14.7	9.05	73	14.5	9.2	74	15	39.5448	NBW	term	-0.52
17	Illiterate	166	Male	HC	2.41	48	9	35	Illiterate	2.7	49.7	9	3.9	51	11	5.05	56.3	11.5	6.3	59.3	12.5	5.9	60	12.6	6	61	12.2							7.2	64.5	14.5				7.2	68	15	7.6	71.4	15.1	38.1836	LBW	term	-2.12
17	Illiterate	163	Female	HC	2.7	51	11		Illiterate				4.95	55	11	5.74	57	12	6.05	59	14																									38.1836	NBW	term	-1.23
17	Illiterate	160	Male	CBA	3.34	52	12	34	Primary	5.2	56	13	6.4	57	13	7.05	58	14	8	60	15	8.9	63	17	9.5	63	17	9.6	64	18	9.85	69	17.5	9.9	74	18	10.3	77	17	10.2	78	17	11.1	79	17	40.906	NBW	term	-0.01
17	Illiterate	150	Male	Home	2.3	47	9	22	Illiterate	2.5	49	9	2.9	53	9	3.6	55	10	4.2	57	10.5	4.1	60	10.5	4.5	60	11	5	63.5	11.5	5.1	63.5	11.5	6	64	12	6.3	64.5	12	5.95	65	11.5	5.7	66	11.5	37.503	LBW	term	-2.41
17	Illiterate		Female	CBA	3.05	49	10.5	51	Illiterate	4.5	54.2	11.4	5.6	59	13.5	6	62	14	6	63	13	5.9	64	13	5.9	64	12	6.5	67	13	6.4	67	13	7.1	67.5	13	7.4	69	13	7.5	71	13	7.9	72	13	39.5448	NBW	term	-0.4
17	Illiterate	164	Female	HC	2.31	48	8.9	25	Illiterate	3.15	51	11	4.2	54	11.3	4.9	55.8	12.6	4.9	58	12	6.2	58.6	13.8																						37.503	LBW	term	-2.23
17	Illiterate	163	Female	CBA	2.85	48	10.2	26	Primary	3.2	51	11.5	4.55	53	12	4.7	57	13	4.8	61	12.5	4.7	64	11.5	5.3	64	11.5	5.65	64	12.5	5.6	64	13	6.1	65	12.5	6.2	67	12	6.6	68	12	7.1	69.3	12.5	39.5448	NBW	term	-0.87
17	Illiterate	159	Female	CBA	2.15	47	9		Koranic	3.36	66	11	4.9	66	13	6	67	14	5.4	67	13	5.5	69	13	5.9	70	13	5.9	71	14	6.4	72	13	7.1	72	15	6.9	73	14	6.7	73	14	6.5	74	14	39.5448	LBW	term	-2.66
17	Illiterate	161	Female	HC	2.92	49	11	40	Illiterate	3	50	11	4.8	52	12	5.8	53	12	6	53	12	5.6	53	11	6.4	54	12	6	54	12				6.8	56	14	7	58	15	7.6	60	16	8.1	64	16	38.8642	NBW	term	-0.7
17	Illiterate	157	Female	HC	2.8	48	9	24	Illiterate	3.77	55	10	4.1	56	11	4.77	61.3	11.9	5.05	62.5	12	5.6	64.3	12	5.95	65	12.2	6	67	11.2	6.25	68	11.5	6.15	68	11.5	6.3	69	12	6.7	69.5	12.4	6.8	70	12	38.8642	NBW	term	-0.99
17	literacy	172	Male	HC	2.9	49	11	23	Illiterate	4.45	51	15	5	51	15	5.2	53	15	6.5	54	16	6.9	58	15	7	63	15	7.1	66	14	7.5	67	16				8	69	15	7.9	70	15	7.9	71	15	38.8642	NBW	term	-0.96
17	Illiterate	159	Female	HC	2.52	46	9.5	39	literacy	4	55	11	5.7	57	11.5	6.4	59	14	7.2	62	12.2	7.6	66.1	13.6	8	69.2	14.3	7.75	70.4	14	8.1	70.5	14.5	8.4	71	14	8.8	73.5	14	8.5	73.5	13.5	8	74	13	38.1836	NBW	term	-1.68
17	Illiterate	154	Female	CBA	2.65	45	10	20	literacy	3.65	55	11	4.1	57	12	5.1	58	13	5.9	59	13	5.7	59	13	6.1	62	13	6.3	62	13	6.6	63	14	6.8	65	14	7.1	67	13	7.5	68	14	7.6	69	14	40.906	NBW	term	-1.35
17	Koranic	167	Female	HC	2.2	50	8.8	33	Illiterate							4.1	56	13.1				5.4	62	12.9	5.6	62.7	12.9				6.1	64	13.2	6	65	13.4							6.6	63	13	37.503	LBW	term	-2.53
17	Illiterate	166	Female	HC	2.654	46	9	20	literacy	4	51	13	4.8	54	12	5.1	56	13	5.8	61	13	6	62	14	6.2	66	14	6.3	68	15	6.8	71	14	7.7	71	14	7.9	72	14	8	73	15	8.2	75	15	38.1836	NBW	term	-1.34
17	Illiterate	167	Male	HC	2.82	50	10	27	Primary	3.61	53	11	4.58	59	12	4.82	62	11.7	5.09	66.8	11	5.53	67.2	11	5.65	67.5	10.8	6.2	69	11.3	5.4	69	10.5	6.7	69	11.2	6.75	70.5	12.5	6.95	72	11.5	7.25	74	12	40.2254	NBW	term	-1.14
17	Illiterate	168	Female	Home	2.6	48.8	9	47	Illiterate	3.1	54	9.2	4.1	54.5	10.4	4.7	54.8	10.6	5.9	60	12	5.6	64	12.6	6.8	65.1	12.8	7.1	66	13	6.6	67	13	6.9	67	13.3	7.2	68.2	13.4	7.5	69	13.6	8.1	72	14	38.1836	NBW	term	-1.47
17	Illiterate	152	Male	HC	2.81	48	11	46	Illiterate	4.15	51	13	4.7	51	13	7.5	53	15	8	58	17				8	63	16	8.9	65	16	9	69	17	9.1	69	16	10	71	16	9.8	72	17	9.3	72	17	38.8642	NBW	term	-1.16
17	Illiterate	164	Female	CBA	2.33	47	9		Illiterate	2.55	48	9.5	3.4	49.5	11	3.1	50	11	2.9	50	11																									38.1836	LBW	term	-2.17
17	Illiterate	148	Female	HC	2.65	51	11			3.4	53	11	4.29	58	11	5.18	61	12	5.8	63	13.4	6.6	65	13	6.8	66	12.5	7.5	66	12.8	7.7	67.4	13.5	7.95	68	14	8.1	68	12.7	8.35	70	13	7.7	71	13.6	38.8642	NBW	term	-1.35
17	Illiterate	161	Male	HC	4.15	50	12	41	Illiterate	3.95	50	12				5.1	56	15	6	58	15	6.5	62	14	6.6	66	15	6.9	67	15	7.3	68	15	7.5	69	15	8	70	15	8.1	70	15	8.3	71	16	40.906	NBW	term	1.53
17	Koranic	166	Male	HC	2.5	46	9.5	22	literacy							5.61	56	11				6.2	63	12.8	6.5	64.8	13.2	6.8	66.7	13.5	7.1	70	14	7.1	71.1	13							7.5	72	13.6	38.1836	NBW	term	-1.9
17	Illiterate	165	Male	HC	2.69	49	10						6.2	55	15	6.5	55	15	6.5	66	15	6.8	67	15	6.5	67	14	6.9	68	15	7.5	68	15	7.5	69	15	7.3	69	14	7.5	70	15	7.6	71	15	40.2254	NBW	term	-1.44
17	literacy	157	Female	HC	2.8	47	9	32	Illiterate	4.5	55	10.4	4.9	60.4	12	5.1	63.2	12	5.95	64.2	12.6	6.15	66	12.4	6.5	68	12.7	6.5	68.5	12	6.75	69	12.5	6.6	70	12.8	7.2	71	13	7.5	71.5	13.4	7.85	72	13.7	38.8642	NBW	term	-0.99
17	Primary	158	Male	HC	3.17	50	11	32	Illiterate	4.2	56	11	4.95	58.5	11.5	6.1	61	12.8	7	63.2	11.7	7	68	13	6.45	72	12	7.6	72.2	13	8.65	72.5	14.4	8.25	72.5	13.5	7.9	73	13	8.4	74	13.5	8.6	74.5	13.7	40.2254	NBW	term	-0.37
17	Illiterate	157	Female	CBA	2.31	48	8.5	34	Illiterate	3.05	51	9.5	3.8	54	10.4	4.4	57	11	5	59	11.5	5.3	61	12	5.55	62	12.2	5.9	64	12.5	6.35	66	13	6.5	66.5	13.2	6.65	67	13.6	6.9	69	13.5	7.1	70	13.8	35.4612	LBW	premature	-2.23
17	Illiterate	156	Female	Home	2.9	50.5	10	23	Illiterate	3.6	52	11	4.7	54.5	13	5.55	59	12.8	5.9	61	15	6	64	14	5.8	67	13	6.4	67	12.6	6.8	68	13.5	7.1	68	14	7.5	68.5	14	7.5	69.5	14	7.4	70	12.5	40.906	NBW	term	-0.75
17	Illiterate	165	Male	HC	3.2	49	11	48	Koranic	3.9	52	10	4	52	11	5.5	55	12	5.7	55	12.5				7.6	66	16	8.1	68	17	8.4	68	17	7.5	69	15	7.9	70	15	8	71	15	8.4	71	16	39.5448	NBW	term	-0.3
17	Illiterate	169	Male	CBA	2.1	48	10	26	Primary	3.5	50	11	5	54	13	5.5	56	15	6.4	62	16	6.7	64	16	7	66	16	7.2	66	16	7.6	68	18							8.5	70	18	8.4	72	17	38.1836	LBW	term	-2.95
17	Koranic	161	Male	HC	3.3	50	10			3.8	53	11	4.5	58	11.3	4.95	62	12	5.4	64	12.5	5.9	67.5	13																						38.8642	NBW	term	-0.1
17	Illiterate	164	Male	HC	3.2	49	11	24	Secondary	4.1	52	11.5	6	54.3	13.5				6.5	57	14.5	7.4	60.1	14.7	8.2	62.5	15.6	8.2	64.1	15.7	7.9	67	15.8	8.6	67.5	15.6	8.9	68	15.7	9.2	70	14	9.1	73	14.1	38.1836	NBW	term	-0.3
17	Illiterate	159	Female	Home	2.41	48	9	28	Koranic	3.1	49	12	3.3	50	12	3.9	51	12	4.8	54	12				5.3	64	12	5.1	64	12	5.7	65	13				6.1	66	14	6.8	69	15	7.2	71	15	38.1836	LBW	term	-1.96
17	Illiterate	170	Female	HC	1.82	45	9	29	literacy	2.22	46	9	3.5	52	11	4.75	53	12	5.7	59.25	13.8	6.5	62.6	14.4	7.15	64.2	13.7	7.2	65	14	7.3	66	14.5	7.5	66.5	15	6.4	67.2	12.5	7.1	70	12.5	7.65	71	13	33.4194	LBW	premature	-3.59
17	Primary	157	Male	HC	2.6	53	9.7	25	Koranic	3.75	54	12	4.3	55	12.5	4.3	59	11.7	4.35	65	11.5	4.3	67	11.5	5.5	67	11	5.3	67	11.5	5.7	67	11.5	5.65	67	11	6.1	67.5	12							37.503	NBW	term	-1.65
17	Illiterate	166	Male	HC	2.62	48	11	51		4.45	54.5	12.3							5.8	63	12.8	6.5	65	12	7.45	67.5	13.3																			38.8642	NBW	term	-1.61
17	Illiterate	160	Female	CBA	2.25	47	11	28	Primary	3.15	48.7	11	4.25	55	12	4.7	56.5	13.5	5.7	59	13.6	6.1	60	13	6.3	61	13.5	6	62	13.5	6.2	62	11													40.2254	LBW	term	-2.39
17	Illiterate	174	Male	HC	2.66	50	8.2	25	literacy	3.45	50.3	10.5	4.5	56	11	4.6	58	12.3	5	62	12.5	5.9	64	13.4	6	66.1	13.3	6.1	67	13.5	7	68.1	14	6.9	69	13.9				7.6	70	13.9	7.7	72	14	37.503	NBW	term	-1.51
17	Koranic	168	Male	HC	2.52	50	10.2	28	Koranic	3.83	53	12.5				5.8	59.5	12.8	6.2	62	13	6.2	63	13	6.8	64	13				6.5	64	13													38.1836	NBW	term	-1.85
17	Primary	169	Male	HC	2.7	47	10	45	Primary				4.94	54	14	5.1	58	14	6.7	64	15	7.8	65	16	7.5	65	16				7.7	68	15	8.7	70	16	9	71	16	9	72	17	9.5	74	17	40.2254	NBW	term	-1.42
18	Primary	172	Female	HC	2.82	50	11	69	Illiterate	3.2	54	11	3.76	56	11.5	3.5	57	9.8	4.1	60	10	4.8	63.1	10.2	5.4	63.4	10.2	5.21	65	10.4	5.55	66.5	10.5	5.4	67	10.7	5.25	68	10	5.3	68.5	10.2	6.1	69.5	11	38.8642	NBW	term	-0.94
18	Illiterate	166	Male	CBA	3.36	50	11	44	Illiterate				6	53	15	8.68	56	17	8.09	63	16	8.1	68	16	8.1	68	16	8.3	70	15	8.4	71	15	8.7	72	16	8.9	73	16	9.5	74	16	10.2	75	17	42.2672	NBW	term	0.03
18	Koranic		Male	HC	2.25	45.5	9.3	55	literacy	4.2	49	12	3.9	52	12	4.8	55	12.5																6	66	12	6.3	67	11.6	6.2	67.1	12	6.3	71	12.1	38.1836	LBW	term	-2.54
18	Illiterate	163	Female	Home	2.3	44	10			3.8	54	13	5	58	13	6	64	15	5.8	65	15	6.7	65	14	6.1	65	14	6.6	66	15	6.8	67	15	6.5	67	15	6.5	68	15	7.1	68	15	7.6	69	15	38.8642	LBW	term	-2.25
18	Illiterate	167	Male	HC	2.74	52	9	22	literacy	3.32	55	9.5	4.2	58	10	5.1	60.5	11	5.12	66.6	11.5	5.65	67	12	5.7	71	11	6.2	72.6	11.8	6.3	72.8	11.6	6.7	72.8	11.5	6.7	73	11.7	6.95	73	12	7.5	73.5	12.5	37.503	NBW	term	-1.32
18	Illiterate	173	Female	HC	3.23	50	12	20	Illiterate				4.57	52	14	4.6	56	14	6.1	61	15	6.5	61	15	6.6	61	16	6.9	67	16	7	68	16	7.3	70	16	7.5	72	16	7.5	72	13	6.5	72	13	38.8642	NBW	term	0
18	Illiterate	152	Male	CBA	2.7	46	9.5	27	Illiterate	4.1	58	10.2	5.2	58	12.5	6.1	59	13	6.05	60	12.2	7	65	14.5	7.1	66	14	7.5	66.5	13.5	7.8	67.5	13	7.6	69	15	7.9	70	13.5	8.9	73	14	9.6	75.5	14	39.5448	NBW	term	-1.42
18	Illiterate	169	Female	HC	2.23	46	9	24	literacy	3.6	52	12	4.7	57.5	12	4.95	59	12.6	6	61	13.2	6.15	67	12.1	6.1	69	12.5	6.3	69.5	12.4	6.85	70	12.6	7	71	13	7.15	71.5	12.5	6.9	72	12	7.3	73	12.7	38.1836	LBW	term	-2.44
18	Illiterate	164	Female	HC	2.6	50	10			4.15	55.5	11.5	5.2	57.8	12	5.6	60.8	12.7	6.5	64	13.6	7.1	68	14	6.8	68.3	13	6.25	68.5	12	5.4	68.5	11	5.65	69	11.5	5.8	70	12	6.45	70.5	12	6.7	72	12.5	38.8642	NBW	term	-1.47
18	Illiterate	171	Female	CBA	2.6	51	12	24	Primary													5.95	57	14	7.1	63	15	7.4	63	15																39.5448	NBW	term	-1.47
18	Illiterate	161	Male	CBA	2.5	45	9.5	30	Primary	3.2	46.5	10.8	4.9	54	12.5	5.2	56	12.5				5.9	60	12.7	6	62	12.7	6.4	66.2	12.8	6.9	66.2	13	7	67.1	13.7	6.4	67.1	12				7.2	68	12	38.1836	NBW	term	-1.9
18	Illiterate	149	Female	CBA	2.4	45	9.5	56	Illiterate	3.4	51	11	4.55	56	11.5	4.5	59	11.5	5.1	60	12	5.6	63	12	5.4	63	12	6	63	12.5	6.2	63	13	5.8	67	14	5.3	67	11	6.2	67	11	6.9	69	13.5	38.8642	LBW	term	-1.99
18	Illiterate	155	Female	Home	2.56	49	9	29	Koranic	4.8	53	11.1	4.6	61	11	5.3	63	11.9	5.8	65.2	12.5	6.1	67	12.7	6.3	69	13	6.5	70	13.5	6.8	71	13	7.2	72.5	12.4	7.45	73	13.5	7.8	73.8	13.5	8.15	74	13.8	37.503	NBW	term	-1.57
18	Illiterate	169	Female	HC	2.72	50	10	63	Primary	5.1	59	12																6.6	61	13	6.5	63	14	6	67	12	6.6	68	14	7	68	15	7.6	70	16	38.8642	NBW	term	-1.18
18	Illiterate	165	Female	CBA	2.2	50	10	35	Koranic	1.95	50	8	2.1	51	8.5	2.5	52.4	8.5	3.6	54.5	12	4.1	56	12	4.9	60	13	5.3	62	14	6.2	67	13	6.4	69	13.3	6.6	70.5	12	6.95	70.5	12.5	7.4	71	13	38.1836	LBW	term	-2.53
18	Koranic	164	Male	HC	2.21	46	9.2	55	literacy	3.2	50	11	4	53	12.5	6.1	54	13.7																6	65	12.7	6.2	66.1	12.7	5.8	67	12	5.4	67	12.4	38.18	LBW	term	-2.65
18	Primary	167	Male	Home	3.1	53	10	53	Illiterate	4.1	54	12	5	57	12.5	6.2	61	13																												38.8642	NBW	term	-0.52
18	Illiterate	151	Female	HC	2.18	48	10	53	Illiterate																																					38.8642	LBW	term	-2.58
18	Illiterate	159	Male	HC	2.3	48	10	31	Koranic	3.47	49	12	4.5	56	13	5.7	58	13	5.5	58	14	5.3	58	14	5.5	60	15	6.3	63	15	6.45	64	15	7	68	16	7.1	68	14	6.5	69	14	7.2	70	15	38.8642	LBW	term	-2.41
18	Koranic	163	Female	HC	3.2	49	11	26	literacy	5.1	56	13	6.4	60	14	6.6	62	14	6.9	65	14	7	68	13.9	7.1	70.8	12.6	7.55	72	13.1	7.9	73	13.4	7.8	73.5	13.7	7.15	73.5	13.5	7.55	73.7	13.8	8.2	74	12	38.8642	NBW	term	-0.07
18	Illiterate	173	Male	HC	2.72	49	8.4	70	Primary	4.2	50	12							6.4	66	13.2	6.3	66	13.7										7.4	70	14	8	71	13.7	8.5	72	14	8.8	75	14	38.1836	NBW	term	-1.37
18	literacy	156	Female	Home	2.2	47	9.5	36	literacy	4	58	11	4.4	60	12	4.5	60	12	5.1	60	13.5	5.7	62	14	6	63	14	6.6	64	14	6.6	64	14	7	67	13.5	7.2	67.5	13	7.7	70.5	14	7.65	70.7	14.2	38.8642	LBW	term	-2.53
18	Illiterate	171	Male	HC	2.67	49	10	28	Illiterate	3.1	64	11	3.95	66	11	4.05	68	11	4.7	68	13	5.9	68	13	7.7	70	15	7.8	72	16	7.5	73	15	7.8	74	16	8.1	74	16	8.2	74	15	8.4	75	15	40.906	NBW	term	-1.49
18	Illiterate	156	Male	Home	2.3	49	9			2.79	51	9	3.62	54	10.5	4.15	58	11.2	4.9	60.7	12	5.4	62.3	12.8	5.85	64	13.2	6.2	66	13.5	6.5	67.6	13	6.95	69.5	12.8	7.2	70	13	7.55	71.5	13.6	8	72	13.8	38.1836	LBW	term	-2.41
18	Illiterate	164	Male	HC	3.27	48	12	45	Koranic	4.9	62	13	5.4	66	14	6.5	67	14	7.1	68	15	7.3	68	15	7.1	68	15	7.1	70	13	7.5	71	14	8.5	72	15	8.3	72	15	8.4	73	15	8.7	75	16	37.503	NBW	term	-0.16
18	Illiterate	161	Female	HC	3.2	48	12	40	Koranic							6.1	66	15	6.4	66	16				6.5	67	13	6.5	68	14	6.8	69	14	7	71	14	6.6	71	13	7.5	71	14	8	71	15	38.8642	NBW	term	-0.07
18	Illiterate	162	Male	HC	2.6	47	10			3.15	52	10.7	4.2	55	11.2	4.82	57	12	5.4	59	12.7	5.7	62	13	6.05	64	13.5																			38.1836	NBW	term	-1.65
18	Illiterate	156	Female	CBA	2.45	46	9.5	43	Illiterate							5.4	62.5	12.5	6.3	64	14	6.5	65	12.2	6.35	66.5	13	6.1	68	14	7.8	70	13	8	71	13.5	8.1	72	13.5	8.2	74	13.6	8.1	75	13	38.8642	LBW	term	-1.86
18	Illiterate	162	Female	HC	2.46	47	10	48	Secondary	3.2	51	10.5	3.7	52	10.8	3.95	54	11.5	3.8	55.5	12	4.1	59	11.5	3.65	60	9.5	3.6	61	9.6	4.2	61	9.7	4.1	61	9.7	4.35	62	9.7	4.8	63	10	4.9	64	10.5	38.8642	LBW	term	-1.83
18	Illiterate	175	Female	CBA	2.4	45	10	40	Illiterate	2.4	47	9.5	2.5	50	9.5	2.65	51.5	9.5	2.4	52.5	8.5	2.8	54	11	2.8	55	9.5	3.3	55	9.5	3.6	56.5	10	3.8	57.5	10										38.8642	LBW	term	-1.99
18	Illiterate	168	Male	HC	2.74	49	10.7	33	Illiterate	4.5	54	11.6	5.1	56	12.2	6.6	59	13	7.3	64.5	14	7.4	66.7	13.5	7.5	67.5	14	7.85	69.8	14	8	70	15	8.15	70	15	8.15	70.5	14	8.15	72	13	8.45	73	13	40.2254	NBW	term	-1.32
18	Illiterate	155	Male	HC	1.83	44	9	45	Koranic	3.2	62	11																																		37.503	LBW	term	-3.66
18	Illiterate	163	Male	Home	2.6	46.8	9	45	Illiterate	3.3	48	10	4.65	50	11																															40.2254	NBW	term	-1.65
18	Illiterate	161	Female	HC	3.06	49	11	21	Primary	5.21	50	12	5.75	55	14	6.5	61	15	6.6	62	16	6.6	62	15	7.3	65	16	7.7	67	16	8	67	16	8.5	67	16				8.6	71	16	8.2	72	15	40.906	NBW	term	-0.38
18	Illiterate	167	Female	HC	2.5	46	10		Koranic	5	51	13	5.4	53	15																															38.8642	NBW	term	-1.73
18	Illiterate	160	Female	CBA	2.2	45	9	26	Illiterate	3.2	49	10.7	4	50.5	12	5	51	13	5.8	58	13.2	6.5	58.4	13.4	6.9	60	13.3	6.9	63.4	13.5	7.5	63.5	13.8	6.8	63.5	12.8	7.5	65	13.9				8.1	68	14	38.1836	LBW	term	-2.53
18	Illiterate	160	Female	CBA	2	45	9	51	Illiterate	2.15	51	9	3.2	51	12																															37.503	LBW	term	-3.09
18	Illiterate	157	Female	CBA	2.3	50.3	10	26	Illiterate	2.9	53	10.4	3.5	57.5	10.5	4.3	60.5	11.6	5	61	12.5	5.35	62	12	5.6	63	12.5	5.6	64	13	4.8	65	11	5.4	66	12	6.1	69	12	6.4	69.5	12.5	6.6	69.5	12.5	38.1836	LBW	term	-2.25
18	Primary	156	Female	HC	3.09	46	10	20	Primary	3.4	52	10	3.75	54	8.9	3.5	56	9	3.25	57	8.4	4.8	58	10.6	3.95	60.1	8.4	3.75	61	8	3.5	62.2	8	5.15	63	10	6.8	63	12.3	7.35	64.5	13	8.5	67	14	38.1836	NBW	term	-0.31
18	Illiterate	161	Female	HC	1.9	43	8.2	25	Secondary	2.5	47	10				2.7	48	11	4.81	53	14				5.3	53	15	5.5	55	15	5.7	58	15	6.1	58	13	6.1	63	13	6.7	64	14	6.7	66	14	34.1	LBW	premature	-3.37
18	literacy	157	Male	HC	2.69	47	11	35	Secondary	4	50	12	5.2	53	15	6.05	56	16	7.1	60	16	6.5	67	15	7.4	67	14	7.9	69	15	7.9	70	15	8.5	73	16	8.7	74	17	8.9	74	15	9.1	74	16	38.1836	NBW	term	-1.44
18	Primary	159	Female	HC	2.73	50	10	31	Illiterate				6	54	14	6.7	55	14	6.9	58	14	7.1	63	15	7.7	67	15	7.5	67	15	7.7	68	15	7.9	68	14	7.9	68	14	7.4	68	13	8.1	68	15	38.8642	NBW	term	-1.15
18	Primary	158	Male	HC	2.9	48	9.5			4.2	53	11	5.15	54.9	12.5	5.5	56	13.2	6.3	65	12.4	6.4	66	12	6.6	67.3	12	6.9	68	12	7	68.5	12	7.4	69	12.5	7.7	70	13	7.95	70.5	13.2				38.8642	NBW	term	-0.96
18	Illiterate	167	Female	HC	2.6	46	10	23	Illiterate				3.9	53	11.6	4.7	56	13	5.1	56.1	13	5.2	60	13.2	5.4	62	13.4	5.7	63.1	12	5.9	63.2	11	6.1	64	11	6.5	65	12	6.3	65.5	12	7.1	66	13	37.503	NBW	term	-1.47
18	Illiterate	162	Male	CBA	2.4	49	9	31	Illiterate	3	52	10.5	3.9	56	11	4.6	58	12	5.5	59	12.3	7	65	13	7.2	66	13.5	7	67	14	7.5	69	13.5	6.5	69.5	12.5	7.9	70	14	8.5	70.5	14	8.6	72	14.6	39.5448	LBW	term	-2.15
18	Illiterate	164	Female	HC	2.59	48	9	45	Illiterate	3.57	50	10	4.5	52	12				5	54	13				5.9	64	13	6.1	65	14	6.4	66	14	6.5	67	13	6.8	70	13	6.7	71	13	6.7	71	13	38.1836	NBW	term	-1.5
18	Illiterate	165	Female	CBA	2.12	45	9									5.3	55	14				5.5	65	13	5.6	66	13	6.5	66	14	6.8	69	14				7	71	15				6.7	72	14	38.8642	LBW	term	-2.75
18	Primary	163	Female	HC	2.45	48.5	10	25	Illiterate	3.75	55.5	9.7	4.25	57	11	5.5	64	13	6	64	14													7.6	71	14							8.1	73	14	38.1836	LBW	term	-1.86
18	Illiterate	158	Female	HC	2.72	48	9	37	Primary	4.2	54	10.8	5.2	58.2	12.5	5.8	62	13.3	6.6	65	14	7	68.2	14	7.1	70	13.5	7	70.5	14.5	6.7	71	12.6	7.4	71.5	12.8	7.7	72	13	7.55	72	12.5	7.8	72.6	13	38.1836	NBW	term	-1.18
18	Illiterate	164	Female	CBA	2.81	50	10	25	Primary	3.3	53	10.7	4.05	56	11.2	4.65	58	11.2	5.15	60.3	11.3	5.6	68.2	12	5.85	69.5	12.5	6	70	12.8	6.15	70.5	13	6.5	71	12.5	6.95	71.5	12.8	7.35	72	13	7.5	72.5	13	38.1836	NBW	term	-0.96
18	Illiterate	164	Male	CBA	2.55	49	9.5	50	Primary	4	54	12	4.9	56	13	5.8	61.2	13.2	6.15	63.3	13	6.8	65	13	7	67.6	12.4	7.15	68	12.7	7.4	69.5	13	7.55	70	13.3	7.7	71	13.5	7.95	71.5	13.6	8.1	72	13.5	37.503	NBW	term	-1.78
18	Primary	165	Female	HC	2.62	46	9	39	Illiterate	3.32	48	12				4.65	52	13	4.9	53	14	6.15	58	15	7.1	63	16	7.6	63	16	8.4	68	16	7.8	68	16	7.3	68	15	8	72	16	8.2	72	16	38.1836	NBW	term	-1.42
18	Illiterate	167	Female	Home	2.7	45.6	9.6	43	Primary																																					38.8642	NBW	term	-1.23
18	Illiterate	166	Male	HC	3.02	51	10.4			4.4	56	13							7.2	65	13.7																									37.503	NBW	term	-0.69
18	Illiterate	157	Female	CBA	2.3	49	8.5	42	Illiterate	4.04	56	12	5	57.8	13	5.8	64	12.9	6.5	67.7	13.6	6.6	69	13.8	6.9	70.1	13	6.8	70.1	12.8	6.6	70.3	12.5	6.75	70.5	12.7	7.7	71	13	7.95	71	13	8	72	13.5	37.503	LBW	term	-2.25
18	Illiterate	174	Male	HC	2.86	49.5	10.5	20	literacy	3.94	56	10.6	5.08	60.3	12	6	62.4	13.2	7	64	13.5	7.3	68	14	7.4	68	13	7	68.5	12.5	7.1	68.7	12	7.6	70.5	13	8.05	71	13.5	7.9	72	13	7.95	72.5	13	38.8642	NBW	term	-1.05
18	Illiterate	164	Female	CBA	2.12	45	9	23	Illiterate	3.23	50	11	4.1	52	12	4.8	56	13				5	59	14	5.75	60	15	5.9	62	15	6.1	64	15	6.3	64	14	6.5	67	14	6.7	68	13	6.7	69	13	39.5448	LBW	term	-2.75
18	Illiterate	155	Female	HC	2.9	48.5	11	29	Illiterate	3.2	51	11	4.1	54	12	5	57	13.5	6.3	60.5	13	6.5	63	14	6.5	64.5	13.5	6.7	66	13	7.15	67	13	7.3	68.4	13.2	7.6	70	13.5	7.65	72.5	13.6	7.7	73.2	13.8	40.906	NBW	term	-0.75
18	Illiterate	164	Male	HC	2.85	51	10	56	Illiterate	4.1	56	12.5				5	62.5	13	6	66	13.5	6.8	67	13.5	7.15	67	14	7.4	69.5	14.5	7.9	70	14.5	7.3	71	13	7.1	71	13.2	8.1	73	13.6	8.3	73	14	38.1836	NBW	term	-1.07
18	Illiterate	167	Female	HC	2.69	49.6	10	47	Illiterate	3.4	50	11	4.9	51.7	12.5	5.4	62	14.3	6.1	64	14	6.4	65	14.3	7	66	14.4				7.8	66	14	8.3	68	14.5	8.5	72	14.6	8.5	72	14.6	9.4	74	15	37.503	NBW	term	-1.25
18	Illiterate	156	Male	Home	1.4	35.4	8.2	31	Illiterate																																					32.7388	LBW	premature	-4.79
18	Illiterate	154	Female	HC	2.35	48	8			2.94	53	9	3.99	57	11	4.4	59	12	5.1	61	11.3	5.3	63.2	12	5.1	64	11	5.25	66	10.5	5.5	67	10.7	5.6	68.5	11	5.65	69	11.5	5.8	69.6	12	5.95	70	12	34.1	LBW	premature	-2.12
18	literacy		Male	HC	2.5	49	10	30	Primary							3.3	53	9.3	4.15	53.8	10.1	4.1	55	10.3	4.9	60	10.3	5.6	60.2	11				5.9	66	12				6.6	66	12.6	6.66	66.5	12.7	37.503	NBW	term	-1.9
18	Illiterate		Female	HC	3.3	50	12	29	Illiterate				6.4	50	15	7.19	53	16	7.8	66	16	8	68	16	8.2	69	15	8.5	71	16				8.6	72	15	8.9	72	16	9.3	73	16	9.9	73	17	38.1836	NBW	term	0.15
18	Illiterate	164	Male	CBA	2.55	48	9.4	47	Illiterate	3.1	52	10.5				4	56	12	5.3	58.5	12.5	5.6	59	12.8	6.2	62	13	6.4	66	13	6.7	68	13	6.5	68	13										37.503	NBW	term	-1.78
18	Koranic	159	Female	HC	2.62	50	10	26	Illiterate	5.2	53	10	3.95	59.6	10.3	4.45	61.2	10.6	5.1	63	11	5.2	64	11.5	5.4	65.5	11.2	5.9	69	12	5.7	71.5	10	6.1	71.5	10.5	6.35	72	11.5	6.75	72	12	6.7	72.5	12.2	38.1836	NBW	term	-1.42
18	Illiterate	153	Male	HC	2.575	47	10	42	Primary	3.45	53	10	4.54	60.1	12.2	5.45	63	12.3	5.75	64	12.6	6.2	64.6	12	6	66	12	5.75	67.7	12.2	5.9	68.5	11.3	6.15	69	11.5	6.8	69.5	11.8	6.9	70.5	12.5	6.75	70.5	12.3	38.1836	NBW	term	-1.71
18	Illiterate	162	Male	CBA	2.75	47	10	25	Illiterate	3.6	57	11	5.2	60	13	5.8	61.5	13	6.3	62	13.5	6.7	66	13	7.1	67	13.5	7.15	69.5	12.5	8.1	72	13.5	8.1	75	13	8.2	75	13	8.6	75.3	13.2	8.4	76	12.5	38.8642	NBW	term	-1.3
18	Illiterate	166	Male	HC	3	46	11	28	literacy	3.9	52	12	4.9	56	12.8	6.3	60	13	6.9	62.5	13.6	7	64	13.2	6.65	66	12	6.2	67	12	6.95	67.6	12.2	7.2	68.5	12.5	7.55	69	13	7.95	72	13	8.3	74	13	40.906	NBW	term	-0.73
18	Illiterate	167	Male	HC	2.8	49	10	27	Illiterate	4	58	12	4.6	58	12	4.9	60	12	5.3	62	13	6.1	62	14	6.4	63	14	7	65	15				7.1	67	15				7.5	68	15	8.3	70	16	37.503	NBW	term	-1.18
18	Illiterate	157	Male	CBA	1.95	48.5	8.5	27	Illiterate	2.15	49.5	8.4	3.2	50	10.5	4.4	54	13	5.2	59	13	5.5	60	11.4	5.65	64.5	11.4	5.8	65	12.5	5.2	65	12	6.2	65.5	13	6.4	66	12.8	6.2	66	12	6.7	67	13	37.503	LBW	term	-3.34
18	Illiterate	155	Male	HC	1.83	44	9	51	Primary	3.2	62	11	3.85	63	12				4.3	64	13	4.9	65	14	5	66	15	4.9	67	11	4.9	67	12	5.3	68	12	5.4	68	12	5.3	69	12	5	69	12	36.8224	LBW	premature	-3.66
18	Illiterate	164	Female	CBA	2.65	47	10	50	Illiterate				5.3	54	14	5.3	54	14	6.4	56	19.5										6.9	63	14													39.5448	NBW	term	-1.35
19	Illiterate	157	Female	Home	2.35	49.5	10	23	literacy	3.2	52.5	10.5	4.3	54	13.5	5	55	13.5	5.9	58	13.5	6	62	13	6.4	64	14	6.2	64	13	6.9	65	14.5	7.4	65	14	6.7	67.5	12.5	6.6	68	12.5	6.2	69.6	12	40.906	LBW	term	-2.12
19	Illiterate	166	Male	HC	3.46	50	10.9	31	literacy	4.4	54	11.6	4.96	56	13	5.6	60	13.5				7.3	69	15	8.6	70	16	8.3	71	16	8	71.5	16.1	8.4	71.5	16	8	72	15.8	8.2	73	15.8	9	74.1	15	37.503	NBW	term	0.23
19	Illiterate		Female	CBA	2.45	49	10	25	literacy	3.4	55	13	4.25	56	11.5	5.1	60	12.3	5.3	61	12.5	6	66	12.5	6	66	12.5	6.5	67.5	12.5	6.1	68.5	12	7	70	13	7.1	71	12.4	7.2	72	12.2	7.75	73	13	38.8642	LBW	term	-1.86
19	Illiterate	159	Female	HC	3.2	51	10.5	29	literacy	4.44	54.6	10.2	5.45	59	12.3	5.8	60.7	11.4	5.85	66	12	6.45	67	11.6	6.55	68.5	11	7.1	69.6	12	7.3	70	12.5	7.75	71	12.7	8.1	71.5	13	8.55	76	12	8.3	76	11.8	38.8642	NBW	term	-0.07
19	Illiterate		Female	HC	2.25	48.5	9.5			3.3	51.5	10.3	4.15	55	12	4.6	57	12	5.15	58.5	12.5				5.8	63.5	12	6.2	65	12.7	6.65	66	13	6.7	67.5	12.8	7	68.5	12.8	7.2	70	12.9	7.3	72	13.6	37.503	LBW	term	-2.39
19	Illiterate	162	Male	CBA	3.15	48	11	39	Illiterate	4.5	53	13	5.4	59	15	5	61	13.5	5.7	61	13	6.8	61.5	14.5	6.5	62	13	6.3	63	13	6.2	65	12.5	6	66	12	6.5	67	12.6	7.6	69	14	8	71	14.5	40.2254	NBW	term	-0.41
19	Illiterate	157	Male	Home	2.9	51	10	27	Primary	4.7	54	11				5.6	56	12	5.6	60	13	5.65	63.5	12.7	7.9	63.5	12.5	7.85	66	12	6.6	68	12.3	6.6	69.5	12.3	6.8	70	12.5	6.85	72	12.6	6.9	72.5	11.7	38.1836	NBW	term	-0.96
19	Illiterate	174	Male	CBA	3.49	52	11			4.5	54	11	3.9	56	11	6.4	64	13	6.9	67	13.9	8.2	68.5	14.8	8.3	69	15	8.55	70	14.5	8.6	71.5	14.7	8.8	72	15.2	9.1	73	14.8							39.5448	NBW	term	0.29
19	Illiterate	166	Male	Home	1.9	48	7.5	29	Illiterate	2.5	48	9.5	3.4	52	11	4	57	12				5.5	62	13	6.1	63.5	13.8							6.9	67	14	6.7	67	13	7.2	69	13.5	7.5	69	14	37.503	LBW	term	-3.48
19	Illiterate	165	Male	Home	2.8	49	10	21	Illiterate	3.6	56	11	4.5	60	13	5.2	60	14							6.6	68.5	13.5	6.9	69	14	7.1	69	14	7.6	70	14	7.7	70	14	7.5	71	14	7.8	72	14	40.906	NBW	term	-1.18
19	literacy		Female	HC	2.21	46	8	29	Illiterate	2.91	49	10	3.3	51	11.5	3.6	55	12.1	4.9	59	13	6	60.5	13.5	6	61.1	13.6	6.5	62	13.6	7	63.5	13.7	6.6	64	13	6.5	64.9	12.7	6.4	65	12.5	6.6	66	11	34.1	LBW	premature	-2.5
19	Illiterate	158	Female	HC	2.35	48	8.9	34	Illiterate	3.4	51	10.3	3.84	51.4	10.4				4.9	53.5	12.2	5.4	64	12.5	5.1	66	12.7	5.5	66	12	6.1	66.2	12	6.3	66.3	12.5	6.3	67	12.6	6.4	67	12.8	6.5	68	13	37.503	LBW	term	-2.12
19	Illiterate	171	Male	HC	2.44	47	10	30					5.2	58	14	6	61	15	6.2	64	16	6	65	15	6.9	66	15	7.2	67	16	7.7	67	14	7.5	70	15				7.4	70	14	7.6	70	15	37.503	LBW	term	-2.05
19	Illiterate	168	Female	HC	2.9	51	10	32	Primary	4.23	59.4	10.9	5.5	62.1	12	6.4	65	13.3	7.1	68	13.5	7.25	70	13.8	7.5	70	13.5	7.65	70.5	12.9	7.7	70.5	12.5	8.1	71	13	8.35	72	13	8.5	72.5	13.4	8.4	72.5	13	39.5448	NBW	term	-0.75
19	Illiterate	175	Male	CBA	3.1	50	10	44	Koranic	3.95	50	12				5.3	57	13							8.4	67	14	8.3	68	14				7.6	70	16	7.6	71	14	7.5	71	14	7.2	71	14	39.5448	NBW	term	-0.52
19	Illiterate	157	Female	HC	2.69	48	11		literacy	4	51	12				4.95	55	14	5	56	14	5.9	58	15	6	59	15	5.9	59	13				5.7	66	14										37.503	NBW	term	-1.25
19	Illiterate	163	Male	HC	2.6	49	10	27	Koranic	3.5	51	12	4.8	55	13	6.2	62	14				6.6	67	14	7.2	67	14	7.2	70	14	7.3	70	15	7	70	13	7.7	70	14	7.8	72	14	8.1	74	14	38.8642	NBW	term	-1.65
19	Illiterate	173	Male	CBA	2.8	49	9.5	26	Illiterate				3.9	59.5	10.5	4.15	60	10	4.6	60	11.5	4.7	61	11	5.1	62.5	11	4.75	63.5	10.5	5.4	64	11.5	5.9	65	11.5	6.9	67	12	7.4	68	12.5	7.55	70	13	37.503	NBW	term	-1.18
19	Illiterate	165	Female	CBA	2.37	47	9	35	Koranic	4.5	53	15	4.8	54	15	5.2	57	15	5.7	58	15	5.9	58	15				6.3	61	15	6.3	66	16	6.6	67	14	6.9	67	14				7.2	67	14	39.5448	LBW	term	-2.07
19	Illiterate	163	Male	HC	2.4	48	8.8	48	Illiterate							4.8	59	12.4	5.8	61	13.5	6.4	61.6	13.6	6.8	61.7	13.7	6.5	62	13				7.3	62.7	13.5	7.3	64	13.6				7.4	68	13.8	38.1836	LBW	term	-2.15
19	Illiterate	167	Female	CBA	3.6	58	12	40	Koranic	4.5	59	12	5.5	63	14	6.25	64	14.5				6.8	65	13.5	7.25	66.2	13.5	7.5	67.5	14	8	70	13.5	8	70	14	7.95	71	13.5	8.2	71.5	14	8.5	72	14	41.5866	NBW	term	0.78
19	Illiterate	160	Male	Home	2.55	44	9	25	literacy	3.15	49	9	3.9	54	12	4.4	57	12	5.05	58	11	5.2	60	12	5.5	63	12	6.2	67	13	6.1	67	12	6.4	69	13	6.6	69	13	6.8	70	12	7.4	70	13	37.503	NBW	term	-1.78
19	Primary	163	Male	CBA	3.2	49	11.5	29	literacy	4.65	52	13.2	6.9	58	14	7.1	63	15	7.9	66	15.5	8.6	66	16.5	8.1	66	15	8.5	68	14.5				8	69	15	8.5	69	15	8.7	70	15.2	9.1	74	15.5	40.2254	NBW	term	-0.3
19	Illiterate	152	Male	CBA	2.15	45	9.5	25	Illiterate	2.95	53	9.6	4.3	54	11	4.7	56	12.5	5.4	61	13.5	5.6	61	13.7	5	62	13	5.5	63	11.5	4.8	64	10.5	5.3	64	11	6	66	12	6.5	66	12	7	67.5	12.5	37.503	LBW	term	-2.81
19	Illiterate	170	Male	CBA	2.85	52	10	29	literacy	3.8	58	10.7	4.95	61	11	5.39	61	12.5	5.9	64	12.5	6.3	67	13	6.5	68	13.5	6.1	70	13	6.5	72	12.5	6.6	73	12.4										38.1836	NBW	term	-1.07
19	Illiterate	167	Male	HC	3	49	12	31	Illiterate	2.89	60	13	5.7	64	13	5.06	66	14	5.81	66	15	6.9	67	15	6.7	69	16	6.9	69	16	7	70	15	7.2	70	15	7.4	70	15	9	71	17	8.9	72	16	38.8642	NBW	term	-0.73
19	Illiterate	169	Male	Home	3.85	54	11	36	Illiterate	4.7	58	12	5.5	61	12	6.7	63	12	7.2	65	14.3				7.7	69.5	15	7.7	70	14.5	8	70	15	8.2	71.5	14.2							8.6	74.8	14.5	42.2672	NBW	term	0.98
19	Illiterate	154	Male	HC	2.92	52	10	49	literacy	4.6	57	12	5	61	12	5.54	65	12.5	5.5	66	13	5.9	66	12.7	6.4	69	11.6	6.7	72	12.9	6.85	72.9	13	7.1	73.5	11.6	6.8	74	11.5	7.4	74.5	11.5	7.65	75	12	38.8642	NBW	term	-0.91
19	literacy	162	Male	HC	2.54	45.3	9.5	36	Illiterate	3.66	50	11.4	4.4	57	13.5				5.5	61	12.8	6.4	61.1	13.2										7	63	13.6	7.5	63.7	13.9	7.5	63.7	13.8	8.1	68	14.2	38.8642	NBW	term	-1.8
19	Illiterate	168	Male	HC	3.4	50	11		Illiterate							4	55	12	4.8	56	12																									42.2672	NBW	term	0.11
19	Illiterate	178	Male	CBA	3.1	51	10	26	Primary	4.3	52	11	6.3	57	16	7	64	17	7.5	64	15	8	65	14	7.4	70	14	8	70	14	8.3	70	15	9.2	71	16	9.15	72	15	8.6	73	15	9.2	77	15	41.5866	NBW	term	-0.52
19	Illiterate		Female	HC	2.74	47	11	45	Primary				4.3	58	13	5.3	58	15	4.9	60	17	5	61	15	6.1	61	12	4.7	62	11	4.2	62	11	4.2	63	11	4	63	10	4.1	64	10	3.9	64	10	38.1836	NBW	term	-1.13
19	Illiterate	155	Male	CBA	2.47	45	9.5	23	Illiterate	3.35	51	12	4.25	53	12.5	5.1	59	13	5.8	59.5	13	6.2	61	14	6.9	63	15	6.1	64	14	6.25	66	14	6.6	66	13	5.8	66.5	12	6.3	67.5	13	6.9	68	14.2	39.5448	LBW	term	-1.97
19	Primary	167	Female	HC	2.65	48.5	9.2	35	Illiterate	3.7	49	10	4.1	51	11																															36.1418	NBW	premature	-1.35
19	Illiterate	162	Male	CBA	2.9	48	10	23	Illiterate	4.3	58	13	5	58	13				6.1	63	13				6.7	66	14				7	67	14				8.1	71	14	8	74	14	9.1	74	16	40.2254	NBW	term	-0.96
19	Primary	165	Female	HC	3.65	45.8	9.8	38	Illiterate				4.8	58	12.5	5.3	59	13.2							7	60	13.7	7.4	62.5	14				7	66	12.6	7.4	67.8	13.8	7.6	68.9	13.9	7.6	72	14	37.503	NBW	term	0.88
19	Illiterate	155	Male	CBA	2.64	48	8	64	Illiterate	5.8	50	14	6.1	54	15	6.25	55	15	6.3	55	15	7	58	16	7.1	60	16	7.4	61	16	7.1	66	14	7	68	14	7.3	69	14	7.7	71	15	7.8	72	15	34.7806	NBW	premature	-1.56
19	Illiterate	166	Male	Home	2.15	47	9.8	37	Koranic	2.4	49	11	2.6	50	11	3.3	54	11	3.9	54	12	4.6	55	13	5	57	13	5.2	60	13.5	5.8	61	13	6	62	12.9	6.3	63	12.8	7.2	65	13.3	7.35	65.5	14	38.1836	LBW	term	-2.81
19	Illiterate	156	Male	CBA	2.65	52	9.5	22	Illiterate				5.4	58.5	13.5	6	60	13	6.35	62	13.5	6.8	66	13.5	7.1	68	14				7.9	70	13.8	8.4	71	14	8.4	71	15	8.3	71	13.3	8.6	73.5	13.7	38.1836	NBW	term	-1.53
19	Illiterate	159	Male	Home	3.6	53	12.6	30	Koranic	4.6	57	13	5.7	62	13	6.9	63	14.5	7.1	64.5	14	7.2	67	15.5	7.6	70	13.5	8.35	71	14.8	8.9	74	15	8.9	74	14.5	8.9	74.5	14.5	8.3	75	13	8.55	76.4	12.7	42.2672	NBW	term	0.51
19	Illiterate	159	Male	HC	3.3	52	10.5	43	Illiterate	4.1	52	12	4.8	55	12.5										5.7	62	12	6.3	63.5	12.3	6.5	66	13													39.5448	NBW	term	-0.1
19	Illiterate	156	Female	HC	2.24	47	9	29	Primary	4.7	48	11	4.8	49	12	4.9	50	12	5	51	13	5.4	52	14	6	53	14	5.8	53	14	6.2	54	13	6.5	54	15	6.9	60	16	7.2	66	15	7.9	68	17	38.1836	LBW	term	-2.42
19	Primary	169	Male	HC	2.72	48	10	29	Primary	4	52	11.5	5.15	58.4	12	6.1	61	12.6	6.7	63	12.5	6.6	65	12.9	6.95	66	12.6	7	66.5	12	7.4	68.5	13	7.7	70.2	12.5	7.5	70.5	12	7.6	71	12	8	72	12	38.8642	NBW	term	-1.37
19	Illiterate	157	Male	HC	2.7	48	10			6	56	12	6.5	59	15	6.7	60	15	7.2	62	16	7.9	63	16	8	63	17	8.1	64	16	7.5	66	15	7.7	70	14	8.4	71	15	8.5	73	14	8.7	75	15	38.1836	NBW	term	-1.42
19	Illiterate	163	Female	HC	1.68	41	7.5	30	Illiterate	2.2	50	8.5													5	62	12.5							4.5	59.2	11	4.8	59.2	11	4.8	64	10.8	4.9	66	10	32.0582	LBW	premature	-3.97
19	Illiterate	159	Female	CBA	2.44	48	10.5	32	Illiterate	3.5	55	11	4.1	56	12	4.8	56.7	13	5.1	58	13	5.6	58	13	5.75	58.5	13	5.5	59	12.7	4.7	61	12	5.1	61.1	11	5.7	62	12.8	6	64	12.8	6.6	66	12.5	39.5448	LBW	term	-1.88
19	Illiterate	169	Female	CBA	3.01	52	11	25	Koranic	5.8	64	14	6	66	15	6.7	68	13	7.3	68	14	7.3	69	15	7.6	69	16	7.5	71	15	7.4	71	15	7.8	72	15	8	72	16	8	73	16	8.7	74	17	40.906	NBW	term	-0.5
19	Illiterate	158	Female	CBA	3	49	10	21	Primary	4.1	56	11	5.3	63	15	5.8	63.1	12.6	5.6	64	12.5	5.5	64.5	12	5.8	67	12	6.45	68	12	6.5	69.5	12.5	6.8	70.5	12.5	6.8	71	12.5	7.05	73	12.8	7.1	73.2	12.9	38.8642	NBW	term	-0.52
19	Illiterate	157	Male	HC	2.75	48	11	26	Koranic	4.18	59	13	5.3	59	14	6	59	15	6.2	60	16	5.4	61	15	5.5	62	15	5.5	62	15	6	66	16	6.6	67	16	7.4	68	17	7.6	69	17	8.2	69	17	38.1836	NBW	term	-1.3
19	Illiterate	163	Female	HC	3.2	50	12	47	literacy	4.37	55	13	5.1	59	13	5.6	60.8	13.6	6	61.6	14.2	6.3	62.5	15	5.9	64	12	6.01	65.5	12	6	67	11.7	6.15	69	11.2	6.9	70.6	12.4	5.55	70.8	10.2	5.3	71	10	40.2254	NBW	term	-0.07
19	Primary	160	Female	HC	2.55	45	10	27	Primary	3.58	55	12	4.6	59	12.5	5.55	61	13	6	62	14	6.65	67.2	13.9	7.16	69	14.4	7.4	72	15	7.1	72.2	14.5	6.9	72.5	14	7.1	72.5	14	7.25	73	14.4	8	74	15	37.503	NBW	term	-1.6
19	Illiterate	163	Female	HC	3.23	48	12	31	Primary	4.5	49	11	5	50	12	5	50	13	6	52	13	6.2	53	13	5.9	56	13	6	58	16	6.3	60	13	6.7	63	16	7.1	67	15	7.3	69	16	7.6	71	16	38.8642	NBW	term	0
19	Illiterate	164	Female	HC	2.4	47	10	38	Illiterate	3.3	53	11	4.3	53.7	11	5.2	56.1	12	5.5	56.8	12.1	6.2	57.8	13.6	6.1	60	13.7	7	62	13.8	7	63	14	6.8	63.3	13.8	6.95	63.3	13.8	7.5	64	13.9	7.8	70	13.8	38.1836	LBW	term	-1.99
19	Illiterate	160	Female	CBA	3.4	53.5	12	22	Illiterate	4.3	55	13	5.15	58	13	5.8	61	13.5	6.5	62	13	5.7	64	12.5	6.7	65	13.5	7.3	69	14	7.8	71	14.8	8	71.2	14.8	7.6	72	13.5	8.15	72	13.5	8.2	73	14	40.906	NBW	term	0.36
19	Primary	151	Male	CBA	2.75	50	10.3	53	literacy	3.7	56	11.4	4.9	57	13	5.5	60	12.5	6.2	64	13.5	6.5	66	13	6.4	66	12.3	6.5	67	12	6.7	68	12.5	7.4	69	13	7.3	69.5	12.8	7.1	70	13	7.1	71.5	12.3	38.8642	NBW	term	-1.3
19	Illiterate	160	Female	CBA	2.7	50	11	25	Illiterate	3.7	53.5	10	4.1	59	11	4.2	61	11	5	61	11.7	5.7	65	12.5	5.2	66	12.5	5.8	67	12.5	6	70	12.5	6.4	71	12	6.8	71	12	7.4	71	12	7.25	72	12.3	41.5866	NBW	term	-1.23
19	Illiterate	151	Female	CBA	2.9	46.4	9	30	Illiterate																																					38.8642	NBW	term	-0.75
19	Illiterate	158	Male	Home	3.1	50	10	32	literacy	4.4	54	11	5.05	56	12	5.9	59	12.5	6.5	62	12.7	6.3	62	12.5	6	62.5	12.5	5.75	62.5	12	6.1	64	12.6	6.5	68	13	6.8	69.5	13.5	6.68	70	12.7	6.25	70	12.7	38.8642	NBW	term	-0.52
19	Illiterate	152	Male	HC	2.973	48	11	28	literacy	5.9	50	12	6.6	56	12				6.85	66	15													9.1	67	16	9	71	18	9.2	72	17	9.4	72	18	40.906	NBW	term	-0.79
19	Illiterate	165	Male	Home	3.3	50	11	60	Illiterate	4.5	50.8	11.8	6.4	57	12.9	7.3	60	15.5	8.5	67	15.7	9.3	69	15.2	9.6	72	17.5	9.6	72.5	17.5	8.5	73	15	9	73.1	15	10.6	75	16	10.5	75	16	10.2	77	16.1	40.2254	NBW	term	-0.1
19	Koranic	166	Female	HC	3.15	49	11	28	Primary	3.45	50	10	5.15	58	13	6.5	60	15	7.3	60	16	7.6	63	16	7.5	68	16	8.5	68	16	9.4	70	17	9.5	72	17	9.9	73	17	10	73	17	10.2	74	18	40.2254	NBW	term	-0.18
19	Illiterate	169	Male	HC	2.49	49	10		Illiterate	3.3	50	11	4.6	52	13	5.9	53	14							7.4	64	15	7.5	65	15	7.9	68	16	8.4	70	16	8.4	70	16	7.8	73	16	8.4	73	16	37.503	LBW	term	-1.92
19	Illiterate	161	Female	HC	2.17	46	9	50	Illiterate	3.21	60	12	4.2	64	12	5.7	65	14	6	66	15	6.4	66	15	6.6	67	15	6.9	69	15	7.5	69	15	8	72	16	8.2	72	16	7.5	72.5	16	8	73	16	37.503	LBW	term	-2.61
19	Illiterate	153	Male	CBA	2.31	46	8.5	25	Illiterate																																					38.1836	LBW	term	-2.38
19	Koranic	166	Female	HC	2.85	48	10	27	Primary	4.1	51	13.6	5.8	56.1	13.6	6.7	60	14.5	7.2	61	15.5	6.25	62	15.6	8.6	63.1	15	8.2	68	16	6.8	71	13	7.9	71.5	13.1							8.9	72	15	38.8642	NBW	term	-0.87
19	Illiterate	167	Female	HC	2.76	48	11	27	Illiterate				4.3	53	14																															40.906	NBW	term	-1.08
19	Koranic	160	Male	HC	1.77	43	8	27	literacy	2.7	47	9	3.6	50	11	4.3	52	12.2	5.2	53.5	12.5																									33.4194	LBW	premature	-3.82
19	Illiterate	168	Male	HC	3.06	50	11	55	Koranic	5	52	11	5.5	52	11	5.7	52	12							6.5	54	13	6.5	54	15	6.6	55	13	7	59	13	7.5	66	14	8	70	14	8.2	72	16	40.2254	NBW	term	-0.6
19	Illiterate	173	Male	HC	1.48	42	9	35	Primary	1.92	54	9	2.73	55	9	3.2	56	10	4.4	56	13	5.2	60	14	5.2	60	14	5.3	63	12	6	64	14	6.3	65	13	6.5	66	14				6.3	68	13	35.4612	LBW	premature	-4.58
19	Illiterate	154	Male	CBA	2.2	48	9	25	Koranic	2.74	56	12	4.5	58	13	5.4	58.5	14				4.9	58	14	5	63	13																			38.1836	LBW	term	-2.67
19	Illiterate	168	Male	HC	2.73	47	10	31	literacy	3.61	53	11	4.3	55	11	4.75	56	12	5.4	61	12	5.7	63	11.2	6	64.5	11.3	6.4	66	11.4	6.5	67	11	5.6	68.3	11	6.1	69	10.5	6.5	69.5	11	6.8	71	12	38.1836	NBW	term	-1.35
19	Illiterate	164	Female	HC	2.71	48	10	52	Illiterate	3.41	48	12				4.6	49	13				5.9	61	14	6.2	61	15	6.6	62	16	6.6	62	16	6.2	65	13	7	66	15	7.4	69	15	8	69	16	38.8642	NBW	term	-1.2
19	Primary	156	Male	CBA	2.75	45.5	8.9	58	Illiterate	3.7	57	10.5	4.6	58	12	5.3	60	12	5.6	62	12.5	5.7	62	11.5	5.4	65	11	5.6	66	10	5.8	66.5	11.5	6.2	66.7	11.6	6.6	69.5	11.7	6.7	70	11.8	6	70	11	40.2254	NBW	term	-1.3
19	Illiterate	161	Male	CBA	2.95	49	12	37	Primary	4.2	54	12.5	5.2	61	14	6	65	13.5	6.5	66	15	7	67	14.5	6.8	67	13.5	6.3	68	13	7	69	14	7	69	12.5				8	72	13.5	8.6	74	14.5	40.2254	NBW	term	-0.84
19	Illiterate	163	Male	Home	2.4	47	9.2	40	Illiterate																																					38.1836	LBW	term	-2.15
19	Illiterate	170	Female	HC	2.71	50	12	19	Illiterate				6.4	55	14	6.2	56	14							6.5	68	15	6.5	68	14	4.5	68	11	6.1	68	12	6.2	69	13	7.2	72	13	7.5	73	14	38.1836	NBW	term	-1.2
19	Illiterate	158	Male	CBA	2.8	47	9.5	27	Illiterate	4.1	53	11	5.5	54.7	12.1	5.9	55	13.5				6.4	65	13.2	6.5	65.5	13.5	6.5	66	12.7	6.5	66	12.7	6.6	66	11.4	7.2	66	12.5	7.1	66.5	13	7.6	69	13	34.7806	NBW	premature	-1.18
19	Illiterate	150	Male	HC	2.5	46	10	40	Illiterate	3.35	53.3	10	4.6	56	12.2	5.2	59.2	12.8	5.851	62.2	13	6.3	64	12.7	6.45	66	12.5	6.85	67	13	6.9	68	13	7.55	68	14	7.9	70	13.7	8.1	70	14	8.55	71.5	14.2	38.1836	NBW	term	-1.9
19	Illiterate	167	Male	HC	3.16	52	11.5	27	Illiterate	5.05	60	12.5	5.8	61	13	6.3	63	13.6	7	65	14	8	67	14.8	8.25	69.5	15	8.1	71	14.4	7.8	71	13	7.4	71.5	13.6	7.5	72	13	7.5	72	12.8	7.45	72	12.5	40.906	NBW	term	-0.39
19	Illiterate		Female	CBA	2.45	47	9	21	Illiterate	3.3	53	11				4.7	57	14	4.9	58	12	5.4	61	13	5.7	63	13	6.2	64	13	6.3	64	13	6.3	65	13	6.3	65	13				7.1	71	14	39.5448	LBW	term	-1.86
19	Illiterate	157	Male	Home	2.25	50.5	10.5	36	literacy	3.2	57	11	4.2	57	11	5.4	62	12	5.7	62	14	6.5	65	13	7	66.5	13.5	7.35	68.5	13.7	7.7	72	13.5	8.1	72	14	7.9	72	13.5	8.2	73.5	14	8.3	75.5	13	38.1836	LBW	term	-2.54
19	Illiterate	169	Male	HC	3.1	50	12	48	Illiterate	4.62	51	14				6.4	57	15	7.1	58	15	7.4	58	16	7.5	59	16	7.5	59	16	7.85	64	15	7.9	70	15	8.4	71	15	8.3	72	16	8.8	72	15	40.2254	NBW	term	-0.52
19	Illiterate	160	Female	CBA	2.53	51	10	25	Illiterate	3.7	52	11				4.5	54	12	5.15	56	14	6.1	57	14	6.9	60	15	6	62	15	6.9	63	15	7	64	15	7.1	68	15	7.2	70	15	7.4	70	15	38.8642	NBW	term	-1.65
19	Illiterate	157	Female	Home	2.45	48	9			3.65	52	10	4.6	54	11.5	5.15	58	12	5.45	59	12.5	5.9	61	12.7	5.8	63	12	5.8	65	12	6.1	67.5	12.4	6.55	68	13	6.25	69	12	6.55	69.5	12.5	6.8	70	12.7	37.503	LBW	term	-1.86
19	Primary	150	Female	Home	2.34	43	10	27	Illiterate	3.65	53.2	10.8	4.6	54	14	5.15	58	14	5.45	59	14	5.45	59	14	5.8	61	13.5	5.8	64	13.8	6.05	67	13.8	6.55	68	13	6.25	69	12	6.55	70	12.5	6.7	71	12.7	37.503	LBW	term	-2.14
19	Illiterate	158	Male	HC	1.88	49	8.8	52	Illiterate	2.8	50	10	4	50	12	4.6	51	13.3				5.4	54.8	19.5	5.6	57	13.6	6.3	57.2	13.8	6.6	60	13	6.8	61	13.5	6.8	63	14	7	63	15.2	7.6	68	15.6	35.4612	LBW	premature	-3.53
19	Illiterate	150	Female	CBA	2.9	47	9.5	27	Illiterate	4.3	59	11.5	4.6	62	11.5	4.8	63	11.5	5.1	63	11.5	5.7	65	12.3	6.4	65.5	12.8	6.9	66	13.5				6.3	69.5	12	6.9	70	13	7	72.5	12.7	7.2	73.3	12.8	37.503	NBW	term	-0.75
19	Illiterate	166	Male	Home	1.8	47	8	28	Koranic	2.75	49	9.5	3.9	53	10.5	4.9	61	12	5.9	62	13	6.6	63	14	7.5	67	14	7.7	68	14.5				7.8	70	16	8.3	70	15.7	8.6	71	15	8.5	72	16	32.0582	LBW	premature	-3.74
19	Illiterate	162	Male	HC	3	53	11	45	Illiterate	4.6	58	13	6.1	64	14	7.8	67	15	8.05	68.5	16	8.55	71	16	9.1	73	17	8.9	76	15	9.85	77.4	16	9.75	77.8	16.6	9.6	77.8	15	9.9	78.5	15.7	10.2	79.3	15	39.5448	NBW	term	-0.73
19	Illiterate	160	Male	CBA	2.6	49	11	47	Koranic	4.5	60	13.5	5.5	61	14	6.7	62.5	15				7.5	64	15	7.1	66	13	7	66	15	8	67	14	8.7	70	15.4				8.9	70.8	15	9.2	71	15	40.906	NBW	term	-1.65
20	literacy	162	Female	CBA	2.8	49	10	32	Illiterate	3.5	50	11	4.15	51	11	5	52	12	5.45	52	12	6.4	53	12	7.2	57	15	8	62	16	8.1	67	15	7.1	68	15	8	69	15	8.3	70	15	8.4	72	15	40.2254	NBW	term	-0.99
20	Illiterate		Male	CBA	1.9	43	7.5	30	Illiterate	2.7	47	9.1	3.55	55	10.5	4.3	55.5	11.5	4.2	56.5	10.5	5.1	58	11	5.3	59.5	11.5				6	64	12.6	6.2	65	13	6.2	66	13	6	67	13	5.8	68.7	12	36.8224	LBW	premature	-3.48
20	Illiterate	164	Female	HC	2.7	48	9	27	Illiterate	3.92	54	11	4.95	59	12	5.2	61.7	12.4	5.5	64	12	3.8	65.9	12	6.05	67	11.4	6.55	69	11.7	6.7	70.5	12	7	72	12.5	7.2	72.5	12.7	7.7	73	13	7.5	73	12.5	38.8642	NBW	term	-1.23
20	Primary	162	Female	CBA	2.7	55	8.5	54	Primary	3.85	56	12	4.7	58	12.5	5.2	59.5	12	5.7	64	13	6	65	13	6.5	65.5	12.5	7	66	13.5	7.3	69	13	7.5	72	13.2	7.3	73	13	7.5	73	13.2	7.4	73.5	13.5	38.1836	NBW	term	-1.23
20	Illiterate	163	Female	HC	3.15	50	12	22	Illiterate	5.04	52	13	5.7	53	13	5.8	53	14	6.25	56	15	7	58	16	7	63	16	7.1	64	15	7.2	66	15	7.3	67	15	8	71	15	8.4	73	15	8.5	74	16	38.1836	NBW	term	-0.18
20	Illiterate	161	Female	Home	2.8	48.5	10.5	43	Koranic																																					38.8642	NBW	term	-0.99
20	Illiterate	149	Male	CBA	2.3	43	9	38	Illiterate	2.6	44	9.5	3.8	46	11	4	48	11																												38.8642	LBW	term	-2.41
20	Illiterate	170	Female	HC	2.7	47	11	35	Illiterate				5.1	55	14	7	56	14	7.5	56	15	6.4	59	15	6.9	64	14	7	66	15	7.5	67	15							8.1	68	15	8.6	71	16	37.503	NBW	term	-1.23
20	literacy	171	Female	CBA	3.3	51	12	40	Illiterate	4.85	58	13	6.5	59	16	7.2	64	16				7.2	68	14				7.7	70	14	8.4	72	15	8.7	72	15	8.9	74	17	9.8	75	17				40.906	NBW	term	0.15
20	Illiterate	160	Male	Home	3.3	52	10	60	Illiterate	4.1	59	13	5.7	60	14	6.7	61	15.5	7.15	66	16	7.8	66.5	15.5	8.1	68.5	16	8.1	68.5	15	8.4	72	15	8.9	74	15.8	8.95	75	15.5	8.7	75	15	8.4	75	14.5	40.2254	NBW	term	-0.1
20	Illiterate	173	Female	HC	3.18	48	12	27	Koranic	4.37	51	13	5.12	56	13	6	57	14	6.4	58	15	6.65	62	15	6.7	63	15	7.1	69	15	7.3	69	16	7.5	69	16	8.3	72	16	8.4	72	15	9	74	16	38.8642	NBW	term	-0.11
20	Illiterate	167	Female	CBA	2.8	50	11	37	literacy	3.8	55	11.8	4.5	60.5	12.5	5.1	60.5	13	5.7	62	14.5	5.9	63.5	14.5	6.5	65	14	6.3	66	14.5	6.5	67.5	12	6.3	68	13.5	7.1	68	13	7.4	71.5	13.7	7.3	72.2	14	39.5448	NBW	term	-0.99
20	Primary	160	Male	Home	3.3	51.5	10	34	Illiterate	3.7	52	12	4.9	58	12.5	5.4	58	14.5	6.15	59	14	6.5	64	14.5	6.2	65	14.5	7.45	65	14.5	7.9	66	14.5	7.5	66.3	15	7.5	67	14	7.6	68	14.2	7.2	70	13	38.8642	NBW	term	-0.1
20	Illiterate		Male	HC	1.69	40	8.1	51	Illiterate	1.9	48	8	2.6	50	9.7	2.3	53	10.6	3.9	54	11.4	4.1	54.4	12	4.8	58	12.5	4.2	60	11	4.3	60	10.5	4.8	60.1	11	4.8	60.2	11	5.2	62	10.2	5.1	62	11	32.7388	LBW	premature	-4.03
20	Illiterate	161	Female	Home	2.95	51	10	26	Illiterate	4.4	57	13	4.9	60	12.5	5.4	63	13.7	6.3	63	13.5	6.4	63	13	6.5	64	13.5	6.6	68	14	6.1	68	14	6.3	69	12	7	69	13	7.5	69	14	7.2	71	13	38.8642	NBW	term	-0.63
20	Illiterate	159	Female	HC	3.46	51	12	32	Primary																			6.3	60	14	6.7	62	14	6.5	62	14	6.8	63	15	7	66	14	7.1	67	13	40.906	NBW	term	0.49
20	Illiterate	152	Female	HC	2.25	45	9	23	Illiterate	3.5	51	11.5	4.3	55	13	5.15	55	12.6	5.4	58	14	5.9	61	13	6	63	13	6.1	64	12.5	6.3	64	12	6.5	65	13	6.8	67	13.5	7.35	67.5	13.6	7.4	68	13.7	38.8642	LBW	term	-2.39
20	Illiterate	173	Male	Home	3.2	43.6	10.3	28	Illiterate	4.5	53.7	11.5	5.4	54.1	11.7	6.1	56.1	12.9	6.5	59	14	6.3	64	14.2	7.1	70	13.8				8.2	71	13.8	8	72	13.8	7.9	73	13	7.8	74	13.7	8.2	74	13.6	40.2254	NBW	term	-0.3
20	Koranic	164	Female	HC	2.45	49	10	29	literacy	2.9	50	11	3.4	52	12	5.2	54	12							6.1	54	14	5.6	54	14	5.8	56	15	6.5	63	15	6.5	68	15	7	69	15	7.5	71	14	39.5448	LBW	term	-1.86
20	Primary	160	Male	CBA	2.78	48	9	30	Illiterate	3.59	52	13	4.4	53	13	4.5	53	13	5	57	13	5.29	58	13	5.6	61	15	6	64.5	16	6	66	12	6	66	12	5.9	67	13	8.3	67	13	8.5	68	13	39.5448	NBW	term	-1.23
20	Koranic	163	Male	Home	2	44	10	32	Illiterate	3.3	50	11.4	4.4	52	13.2	5.1	52	13.3	5.8	54	13.6	5.8	55.4	13.9	6.5	61	14	6.3	61.8	13	6.8	61.8	13.9	7.1	63	14	6.3	65	12				8	68	15	39.5448	LBW	term	-3.21
20	Illiterate	168	Female	CBA	2.5	48	10	26	Primary	5.1	54	12	6.4	56	15	7	60	15	6.5	67	15	7.4	67	15	7	69	14	7.5	70	16	7.5	70	15	7	72	15	7.2	72	15	7.4	73	15	7.5	73	15	38.1836	NBW	term	-1.73
20	Illiterate	173	Female	HC	3.24	49	12	35	Illiterate				5.2	50	14	5.9	52	16	5.9	62	16				5	64	16	5.1	64	16	5.8	65	14	6.5	66	15	7	68	13	7	69	13	7.25	71	14	37.503	NBW	term	0.02
20	Koranic	172	Male	CBA	2.35	48	9.5	33	Illiterate	3.6	56	11	4.6	57.5	12	6.1	62	12.5	6.4	63	13	6.5	64.5	14	6.6	67	13	7	67.5	13	7.3	68	12.5	8.4	72	13.5	8.5	73	14	8.7	75	13.5	8.5	77	13	37.503	LBW	term	-2.28
20	Primary	161	Male	HC	2.75	50	12	35	Illiterate				3.9	51	12				6	52	14	6.1	58	14	5.8	62	14	6.5	63	14	6.8	64	15	7.1	67	15	7.3	68	15	7.8	69	16	8.2	71	16	40.906	NBW	term	-1.3
20	Primary	158	Female	Home	2.3	49	8.5	30	Primary	3.3	54	10	4.3	57	11.5	4.7	59	12	5.4	62	13										5.8	66	12	6.2	68	12.3	6.4	68.5	12.5	6.6	68.5	12.5	6.7	69	13	36.1418	LBW	premature	-2.25
20	Illiterate	154	Female	HC	2.45	43	9	31	Koranic	3.2	49	10	3.6	54.5	10.5	4.2	57	11.5	4.7	59	11.5	4.9	60	12.5	5.3	61	11.5	5.4	66	13	5.2	66	12	5.5	67	12	5.75	67	12	5.9	69	12	5.95	70	12	39.5448	LBW	term	-1.86
20	Koranic	163	Female	HC	2.91	50	9.6	37	literacy	3.59	51	10.5				5.1	53	13.5	5.6	60.5	14.6	6.1	62	13.4	6.7	62.5	13	6.9	63.9	14	7.1	65	14.1	7	66	14.2	7.2	66	13	7.3	66	13.6	7.2	70	14	38.1836	NBW	term	-0.73
20	Illiterate	161	Female	HC	2.9	48	8	47	Koranic				3.35	53	11	4.5	56	15	5	59	15	6	59	15	6.1	60	13	4.1	62	12	5.2	62	12	5.1	62	12	5.2	63	12	6	64	13	6.1	66	13	37.503	NBW	term	-0.75
20	Illiterate	167	Female	CBA	3.9	51	11	27	literacy	5.05	59	13	5.8	59	13	6.6	61	14	6.9	62	14	6.65	67	13	6.7	69	13	7.1	69	13	7.9	69	13	7.85	72	13	8.3	73	14	8.7	73	14	9.1	76	14	42.2672	NBW	term	1.37
20	Primary	177	Female	CBA	2.9	49	11	37	literacy	4.1	51	13	4.95	56	12.5	6	60	13	6.05	64	13	6.3	64.5	12.7	6.7	67	13.5	6.7	69	12.5	7.3	69	14	7.2	69	12.5	7.2	73	13	7.3	73	12.9	8.1	74	13.5	38.8642	NBW	term	-0.75
20	Illiterate	162	Female	HC	2.95	48	11	21	literacy	4.11	48	14	5.18	53	16	5.75	54	17				6.3	60	15	6.9	63	16	7.1	64	16																38.1836	NBW	term	-0.63
20	Primary	168	Female	HC	2.2	44	10	51	Koranic	3.05	49	11	3.5	51	11	4.7	52	12	8.09	66	16				4.4	58	12	4.5	60	12	4.9	61	12	5.1	63	13	5.8	66	12	5.9	67	13	6.4	69	11	37.503	LBW	term	-2.53
20	literacy	167	Female	CBA	1.6	39	8	29	Illiterate	3.41	44	12				4.3	47	12	4.8	49	13				5.5	56	15	5.75	58	15	6	58	16	6	60	16	6.2	62	16	6.5	65	15	6.6	65	14	35.4612	LBW	premature	-4.2
20	Illiterate	167	Male	HC	2.5	51	9	36	Illiterate	4.2	61	12	4.8	62	13	5.8	63	13	6.65	65	13	7.3	68	13	6.8	68	16	5.5	69.5	11	5.4	70	9.5	5.4	70	9.5	6.3	71	11	6.4	71	11	6.7	73	11	38.8642	NBW	term	-1.9
20	Primary	164	Male	HC	3.62	52	11			4.75	53.6	11.6	5.8	60.4	12.4	6.35	62.5	12.5																												39.5448	NBW	term	0.55
20	Primary	162	Male	HC	3.85	50	12.2	41	Illiterate	4.8	59	12.9	6.2	64.6	13.5	7	67	14	7.1	67.1	14.2	7.9	67.2	15	8.2	69	15	8.6	71.2	15.5	9.4	73	15	10	73.1	14.8	10.5	74	15	10.1	76	14.7	10.8	77	15.5	40.906	NBW	term	0.98
20	Illiterate	162	Male	CBA	2.51	49	10			3.41	50	14	4.69	52	14	5	52	15	6.9	57	16	7.1	60	17	7.2	62	15				7.7	70	14	7.9	70	15	8	71	15	8.1	72	15	8.3	73	16	39.5448	NBW	term	-1.87
20	Illiterate	171	Male	HC	3.25	47.5	10.8	26	literacy				5.66	55	14.4	5.9	57.5	14				6.2	59.3	14.1	6.8	64	13.9	7.3	66.1	13.6	7.4	68.1	12.8	7.3	68.2	13	7.6	69	13.2				6.8	70	13.5	38.1836	NBW	term	-0.2
20	Illiterate	168	Female	CBA	1.65	50	8	22	Koranic	4	52	12	4.8	55	14	5.4	59	14	5.7	61	14	6	62	14	6.2	64	14	6.4	68	13	6.3	68	14	6.4	68	13	6	68	13				6.6	71	14	37.503	LBW	term	-4.06
20	Illiterate	159	Male	CBA	2.9	48	10	53	Illiterate				5.3	57.5	13	5.5	58	13							7.1	65.5	13.3	6.95	66.5	12.5	7.1	69.5	13	6.7	69.5	12	7.2	69.5	11.5	7.1	70	11	6.85	70	11	38.1836	NBW	term	-0.96
20	Illiterate	168	Male	HC	2.95	50	9.6	36	literacy	3.85	53.3	10.3	4.6	57.3	11.2	5.2	62	11.6	5.35	65	12	5.85	66	12	6.35	66	13	6.75	68	13	7.2	69.5	13	7.5	70	13.2	7.85	71	13.5	7.9	71	13.5	8.1	72	13.8	37.503	NBW	term	-0.84
20	Illiterate	166	Male	CBA	3.64	50	11	54	literacy	4.9	55	11.4										7.1	68	11.5	7.5	70.5	12	7.4	72.5	13	7.6	73	13	7.7	75.5	13	7.4	76	13.2	7.8	76.5	13.3	8.4	77	13.5	39.5448	NBW	term	0.58
20	Illiterate	167	Female	HC	3.42	50	11	30	Illiterate	4.22	52	12	5.23	53	14	6.4	56	14	6.3	57	15	6.7	61	15	6.9	62	16	6.85	64	15	7	65	15	7.5	66	14	8	67	15	8.1	69	15	8.3	72	16	39.5448	NBW	term	0.4
20	Primary	166	Female	Home	3.25	48.5	9.5	48	Illiterate	4.1	58.5	12	5	59	12.5	6.2	59	13	6.6	62	13	7	66	13	7.2	69	13	8	72	12.5				7.85	72.3	12.7	8.1	73	13.5				8.3	77	13	38.8642	NBW	term	0.04
20	Illiterate	154	Female	CBA	3.3	55.5	10.5	56	Illiterate				5.8	59	14	6.3	60	13.5	6.7	63.5	14.5	6.65	63.5	13.7	7.1	67	14	7.4	67.8	14				7.6	69	14.3				7.6	73	15	7.5	73	13	40.2254	NBW	term	0.15
20	Illiterate	164	Female	CBA	2.05	46	10	22	Primary	3.5	52	9	4.4	59	13	5.7	60	14	6.8	63	15	7.5	64	15				7.6	71	13	7.5	71	14	7.8	71	13	8.6	74	14	8.5	74	14	8	74	14	37.503	LBW	term	-2.95
20	Primary	159	Male	Home	2.69	49	10			3.95	53	13	4.95	60	14	5.9	64.5	14.5	6.3	66.5	13	6.3	66.8	12.6	6.8	68	13.9	7.1	69	13.5	7.6	71	14	8.1	73.5	14.5	8.3	74	13.8	8.5	75	14	8.35	75	13.5	37.503	NBW	term	-1.44
20	Primary	166	Male	CBA	3.55	50	12	31	literacy	5.6	52	14				7	59	16	7.4	65	16	8	66	17	9.5	69	18	9.4	70	16	9.6	72	17	9.5	72	16	7.8	72	16	9.6	73	16	9.9	73	17	40.2254	NBW	term	0.41
20	Illiterate	172	Female	CBA	2.95	51	11	30	Illiterate				6.3	62	15.5	7.3	66	15				7.8	65	15	8.3	67	16																			40.2254	NBW	term	-0.63
20	Illiterate	165	Male	CBA	3.28	50	9	33	literacy	4.7	54.5	12	5.65	58	14.5	6.55	59.8	13.4	6.1	62.5	13	6.1	64.9	13	7.1	66	13.5	7.4	66.8	13.5	7.95	68	13.5	7.1	68.5	12.6	7.45	69.5	13	6.75	70	13	6.9	71	13.5	37.503	NBW	term	-0.14
20	Illiterate	157	Female	HC	2.23	46	10	23	Illiterate							4.75	53	14	5.8	58	17													6.5	68	15	6.9	69	14	8	71	14	7.9	72	15	37.503	LBW	term	-2.44
20	Primary	153	Male	HC	2.83	48	9.4	35	literacy	4.4	55.05	13	5.9	56	13.4	5.6	58	14	6.2	59.8	13.6	6.4	60	14	6.6	60.5	14.3	6.5	66	13.8	6.8	66.2	13.4	6.8	66.5	13.7	6.6	68	13.5	7	70	13	6.7	71	12	37.503	NBW	term	-1.11
20	Illiterate	160	Male	HC	3.47	52	12.5	25	Secondary	5.09	56	13	6.18	62	14	7.3	64	15	7.65	66	14.3	7.9	68	14.2	8.1	69.5	15.5	8.1	70	16.4	8.45	70.5	15	8.6	71	14.5	8.6	72	15.5	9.1	73.5	15.2	9.1	74	15	40.906	NBW	term	0.25
20	Primary	163	Male	HC	3	46	10	25	Primary	3.9	52	12	4.3	54	13	4.9	55	14	5.6	57	13	5.5	61	12	5.5	62	12	6	62	13	6	65	14	6.4	65	14	6.6	67	13	6.8	69	14	7.2	70	15	40.2254	NBW	term	-0.73
20	Illiterate	170	Male	Home	2.7	43.2	9.2	49	Koranic													6.7	60	12.5	7.7	64.2	14.8				6.7	66.8	13.6	7.1	68	14				8	71.5	14	8.7	72	14	37.503	NBW	term	-1.42
20	Illiterate	172	Male	CBA	3.25	50	11.5	57	Illiterate	5.85	53	13				7.35	62	15	8	63	15	8	74	15																			9.5	78	15	40.2254	NBW	term	-0.2
20	Illiterate	162	Male	CBA	2.31	46	9	30	Secondary	5.9	52	11.25	6.5	53	11	7	53	12	5.6	60	16	6.1	61	16	5.6	61	17	8.5	62	17	8	63	17										7.3	68	16	38.1836	LBW	term	-2.38
20	Illiterate	171	Male	HC	2.92	50	10.4	30	Primary	4.65	55	13.6	6	60	13.3	6	60	13.3	6.1	60.2	13.5				5.7	61.5	12.2				5.4	63	10.2				5.9	70	11	5.3	70	10	6.2	71	10.33	37.503	NBW	term	-0.91
20	Illiterate	155	Female	HC	3.28	50	13			5.09	56	14	5.5	59	14	6.1	63	14.5	6.23	66	14	7.49	66.4	13.1	7.9	70	14	8.1	71.5	14.2	7.25	72	14.5	6.85	73	11	7.42	74	12	7.15	74	11.5	7.4	74.5	12.4	40.906	NBW	term	0.1
20	Primary	161	Female	HC	3.05	50	11	42	Koranic	4.13	50	12	4.95	50	13	5.8	51	15	6.2	60	15	6.2	61	15	7	64	15	7.2	66	14	7.5	68	14	7	71	15	8.1	71	14	8.1	72	14	8.3	73	15	40.906	NBW	term	-0.4
20	Illiterate	166	Male	Home	2.95	48.9	9.5	59	literacy	4.1	52	12	5.4	58	14	6.1	59	15	6.4	60	14.5	7	60	14.5	7.2	65	14.5	7.4	69	14.5	7.9	69	15	8.5	69	16	8.6	70	15	8.7	72.8	14.7	8.25	74	13.5	39.5448	NBW	term	-0.84
20	Illiterate	172	Female	Home	3.16	50	12	29	literacy							7	65	12				7.4	68	13	7.8	70	14				7.8	70	15	8	71	16				8.79	73	16	8.9	75	16	38.8642	NBW	term	-0.16
20	Illiterate	171	Male	Home	2.6	47.2	8.4	23	Illiterate				4.6	54.8	10.9	4.8	56	12	5	59	12	6.7	59.8	13	6.1	63.4	12							7.6	65	14	7.3	68.5	13.5				7.1	69	12.8	37.503	NBW	term	-1.65
20	Primary	162	Female	HC	3.55	53	11.5	30	Primary	4.5	55	13.5				6.1	57	14	7.5	63	14	8	66.5	15	8.25	66.5	14.7	8.6	68	15	8.5	69	15	8.7	70.5	14.7	9.1	72	14.5	8.3	72	14	8.4	74	14.8	40.906	NBW	term	0.67
20	Illiterate	148	Female	HC	2.5	49	9			3.15	52	11	4.5	56	12	5	59	12	5.2	61	13	5.9	62	13	6.1	65	14	6.2	66	14	6.4	66	13	6.8	67	13	6.9	68	13	6.6	69	12	6.9	70	13	38.1836	NBW	term	-1.73
20	Illiterate	160	Male	CBA	3.15	51	11		Illiterate				5.5	61	14	6.5	61	15	7	63	15	7.2	65	15	7.35	67	14				8.2	68	17	9	71	17	9	72	16	9.15	74	16	9.1	75	16	40.2254	NBW	term	-0.41
20	Primary	161	Female	HC	2.3	45	7	47	Koranic				3.95	52	12	4.5	55	15	5.4	62	15	5.3	63	15	5	64	13	4.1	64	11																34.1	LBW	premature	-2.25
20	Illiterate	167	Female	CBA	2.53	50	9.5	27	Illiterate	4.5	59	11	5	59.5	11.4	5.45	63	11.5	5.7	67	13.3	5.15	67.5	12.5	5.65	68	12	5.7	69	12	6.2	70	12	6.35	70.5	12.5	6.2	72	11.5	6.45	72.5	11.5	6.2	73	11.5	37.503	NBW	term	-1.65
20	Illiterate	176	Female	CBA	3.24	48	9.7	28	Primary	4.4	57	12	5.4	58.2	11.5	7	68	14.6	6.7	68	13.5	7.8	69.5	14				7.6	71.5	14	8	73	14.2	8.4	73	14.2	7.2	74	12.7	7.6	74.5	12.5	8.2	75.5	13.2	38.1836	NBW	term	0.02
20	Illiterate	175	Male	CBA	3.2	51	10	30	Koranic	5	52	12	5.6	53	12.2	5.3	57	11.3				6.6	62	13	6.9	64	12.8	6.8	65.1	13.5	7.3	66.8	13	7.8	67.1	13.2	8	69	13.5	8.4	70.2	14.2	9	71	14.3	38.8642	NBW	term	-0.3
20	Primary	164	Female	HC	3.16	48	11	63	Illiterate	3.95	51	14	5	54	15	5.4	56	16	6	58	16	6.5	60	16	6.3	63	14	6.5	66	15	6.8	66	14	6.8	66	14	6.8	68	14	7	70	16	7.8	70	16	37.503	NBW	term	-0.16
20	literacy	162	Female	CBA	3.25	50	12	48	Koranic	4.6	58	12	5.4	59	13	6.5	62	14	6.7	64	15				7.1	67	14	7.6	68	14	8.2	73	15	8	73	15	8	74	14	8.5	75	15	8.5	76	15	39.5448	NBW	term	0.04
20	Illiterate	170	Female	Home	2.21	47	10	46	Illiterate	4.55	61	14	4.8	62	14	5.7	64	15	6	66	15	6.5	67	16	7.2	69	16	7.8	70	16	7.5	70	16	7.7	71	17	7.9	71	17	8.3	72	18	8.5	72	18	38.8642	LBW	term	-2.5
20	Illiterate	162	Female	CBA	1.94	48	10	31	Illiterate	3.6	49	11				4.75	44	12	4.9	46	12	5	48	14	5.6	54	14	6	60	14	6.8	61	14	7	62	14	6.5	65	14	7.5	69	15	6.2	69	15	38.1836	LBW	term	-3.26
20	Illiterate	159	Female	HC	2.85	50	10	28	literacy	3.6	52	12.5	5.4	54	14.2	6.1	59	15																7.9	67	14.9	7.2	69	14.1	6.3	70	13.2	6.1	71	13	38.1836	NBW	term	-0.87
20	Illiterate	172	Female	CBA	2.7	49	11	45	Illiterate	4.66	52	13				6.5	60	15	6.6	64	15	7.1	65	15	7.9	66	16	8	67	16	8.1	69	15	7.3	69	15	7.5	70	16	8	70	16	8.3	71	17	40.906	NBW	term	-1.23
20	Illiterate	166	Female	HC	2.31	46	9.2	53	Illiterate	3.16	47	10.1	4.4	55	13	5.3	59.1	14	5.9	59.3	14.3				6.3	62	14.4	6.8	64	14.5	6.9	66	14	7.3	66.2	14	7.66	68	13	7.6	70	13	8	71	13	38.1836	LBW	term	-2.23
20	Illiterate	174	Female	CBA	3.05	50	10	48	Illiterate	4.4	54	11.4				5.7	64	13	6	65	13.5	6.6	67	13.5	6.4	69	13.5	6.9	69	13	6.8	69	13.5	7.2	73	13.5	7.1	73	13.5	7.5	74	13.5	8.3	74	14	40.906	NBW	term	-0.4
20	Illiterate	160	Female	HC	3.33	51	12	26	Illiterate																																					39.5448	NBW	term	0.21
20	Illiterate	164	Female	HC	2.6	49	10	29	Primary	3.42	52	12										5.2	54	12	6.16	54	14	5.6	56	15	5.8	56	15	6.5	60	15	6.5	66	15	7	69	15	7.5	71	14	38.8642	NBW	term	-1.47
20	Illiterate	152	Male	Home	3.25	51	11	46	Illiterate	4.7	54	13	5.2	59	12	5.5	60.5	12.5	5.1	62.5	11.5	6	64	12.5	6.6	66	12.5	6.7	67	14	6	69	13	6.5	70	12	7.2	72	11.5	7.9	72	12	7.5	72.4	12.2	41.5866	NBW	term	-0.2
20	literacy	173	Female	HC	2.7	48	10	25	Koranic	4.35	51	11	4.9	52	13	5.2	54	14	5.8	56	15	6.9	58	15	6.4	58	14	6.7	60	15	6.8	63	15	6.6	66	16	6.6	66	16	6.8	68	14	6.7	70	14	37.503	NBW	term	-1.23
20	Illiterate	167	Female	Home	1.96	43	9	42	Illiterate	3	45	11				4.85	49	12	5.15	56	13				5.9	58	15	6	58	15																37.503	LBW	term	-3.2
20	Koranic	164	Female	HC	2.4	50.5	9.5	43	Illiterate	4.4	53	12	4.2	55.5	11.5	4.8	57	11.8	5.7	62	13.5	5.8	63	13	6	65.5	13	7	68	13.5	7.35	68	14	7.4	68.7	14	7	70	13.5	7.3	72	12.7	7.4	73	12.5	37.503	LBW	term	-1.99
20	Illiterate	163	Male	CBA	3.95	50	11	59	Illiterate	4.5	56	13	6.2	59	14				6.6	64	15	6.5	67	13	7.85	68	14	8.15	68	15	8	70	14	8.4	70	15	8.2	70	15	8.5	71	14	8.4	73	14.5	41.5866	NBW	term	1.17
20	Illiterate	161	Female	HC	3.05	49	12	22	Primary	4.205	55.7	11.8	5.55	57.5	13	5.85	58	14.5	6.9	59.5	14.3	7	64.6	13.4	7.1	65	12.8	7.4	65.2	13	7.5	67	13	7.8	68.5	13	7.85	68.5	13.5	7.5	68.5	12.7	8	70.5	13.5	39.5448	NBW	term	-0.4
20	Illiterate	156	Female	CBA	2.72	48	10	50	literacy	3.85	51.4	10.9	5.3	59	12	5.43	62	12.5	5.8	63.5	12.7	6.4	65.5	13	6.35	67	12.3	6.2	67	12	6.6	67.5	12.5	6.85	68	13	7	69	13.5	7	69	13.4	6.8	69	13	38.1836	NBW	term	-1.18
20	Primary	159	Male	Home	2.7	49	10.5	30	Illiterate	3.8	53	12	4.95	58	13	5.4	61	13	5.4	61	14	6.9	62	14	7.2	64	14.5																			39.5448	NBW	term	-1.42
21	Illiterate	153	Female	CBA	2.8	50	12		Illiterate	4	51	12	4.2	53	13	5	55	13				5.7	58	15	5.9	58	14	6	61	15	6.4	63	14	7.05	64	13	7.2	65	14	7.35	67	14	7.4	69	14	41.5866	NBW	term	-0.99
21	Illiterate	170	Female	CBA	2.4	47	9.5	36	Illiterate	3.6	50	12	4.5	50.8	13	5.4	55	13.5	6	59	14	6.2	60	14.5	6.7	60.5	14	7	60.5	14.2				7.3	64.8	14.8	7.6	65	15	7.7	67	15	8	70	14.5	38.1836	LBW	term	-1.99
21	Primary	167	Male	HC	2.96	49	10	29	Koranic	4.24	52	13				5.15	53	14				7	62	15	7.5	68	15	7.5	70	16	7.4	71	17	6.4	72	15	6.7	72	13.5	7.4	73	14	8.4	73	13	39.5448	NBW	term	-0.82
21	Illiterate	153	Female	CBA	2.2	48	9	26	Illiterate	3.2	53.5	10.8	4	57	13.5	5.3	59	13.5	6.3	62	13.5										6.2	66	13	6.65	68.5	12.6				6.6	69.3	12	6.6	70	12.3	38.1836	LBW	term	-2.53
21	Illiterate	157	Male	CBA	2.84	43	11		Illiterate	3.5	52	12	4.9	56	14	5.4	57	14	5.4	60	14	5.7	62	13	5.6	64	12	5.8	65	12	6.2	66	12	6.4	67	13	6.8	69	14	7.2	71	13	7.8	72	16	38.8642	NBW	term	-1.09
21	Primary	156	Male	CBA	2.5	49	10	26	Primary	4.45	56	12.5				6.3	67.5	13.5	6.8	67.5	13.2	7.2	67.5	15.5	7.3	70	14				7.2	72	13	6.85	73	13	8.3	74	14	8.6	76	14	8.9	78	14	38.8642	NBW	term	-1.9
21	Illiterate	169	Male	CBA	2.45	50.5	9.5	27	Illiterate	3.9	53	12	5.25	56.6	13	5.9	60	13.8	6.4	63	13.5	6.8	65	15	7.4	68	13.8	8	69	14	8	70.5	13.6	8.2	71	14	8.1	74	14	8.2	74.2	14	8.2	74.5	14	40.2254	LBW	term	-2.02
21	Illiterate	172	Male	HC	3.55	50	11	48	Primary	4.5	51	12	4.7	55	12.5																															40.2254	NBW	term	0.41
21	Illiterate	157	Female	CBA	2.7	48	10.5	32	Illiterate	4	52	11.2	4.95	55	12.7	5.7	61	14.5	6.3	62.5	15	6.3	63	14	6.9	64	14.2	7.2	65	14	7	66	13.5	7.1	67	14	7	69	13.6	7.4	69	14.2	7.8	69.5	14.5	37.503	NBW	term	-1.23
21	Illiterate	152	Male	Home	1.11	39	6.5	70	Illiterate																																					34.1	LBW	premature	-5.56
21	Illiterate	166	Male	HC	2.92	49	10	31	Primary	4.65	57	11.5	5.45	60	12	6.05	60	13	6.4	64.3	13	6.6	66.4	14	7	68	12.6	7.65	68	12.8	7.2	69	12	7.25	70.5	12.6	7.4	71	12.5	7.5	71.5	13	7.65	71.5	12.6	37.503	NBW	term	-0.91
21	Illiterate	167	Female	HC	2.89	47	10	28	Primary	4.16	66	15	5.5	67	15	6.1	67	15	5.2	67	15	6.5	67	16	7	68	14	7.2	69	14	7.4	70	15	7.3	71	16	7.5	72	15	7.6	72	15	8	73	14	39.5448	NBW	term	-0.77
21	Illiterate	160	Female	HC	2.79	52	11			3.6	58	12	4.75	61	12	5.35	66	12.5	5.859	67.1	12.4	6.25	70	14	6.82	73	14.3	7.35	74	14.9	7.5	75	15													38.8642	NBW	term	-1.01
21	Illiterate	170	Female	CBA	2.51	49	10	26	Illiterate	6.03	56	15				5.9	54	14	6.05	56	15	6.7	56	15	6.6	57	15	6.8	59	16							7.5	71	15	7.6	71	15	8	71	15	39.5448	NBW	term	-1.7
21	Illiterate	169	Female	Home	2.4	47	10	27	Illiterate	3.7	53	13	5.2	56	14	5.5	59	16	5.9	60	13.5	6.2	63	14	6.5	66	13.5	6.1	66	13	6.05	66	12	6.2	70	12.5	6.9	70.5	15	6.9	71	13.9	6.9	72	14	38.1836	LBW	term	-1.99
21	Illiterate	178	Female	HC	2.91	49	12	38	Primary				4.8	50	13	4.9	50	14	5	51	15	6.1	53	16	6.5	56	16	6	60	16	6.5	65	16													38.1836	NBW	term	-0.73
21	Illiterate	153	Female	CBA	2.3	45	9.5	40	Illiterate	3	50	10.5	4.2	54	11.5	4.8	55	12	5	56	12.3	5.9	60	12.5	5.9	60	13				6.2	62.5	13.2	6.1	64	13.2	6.3	66	12.5	6.6	66.2	12.6	6.5	66.5	12.5	38.1836	LBW	term	-2.25
21	Illiterate	164	Female	HC	2.8	46	9.5	44	Illiterate	3	51	10.5	4.3	54	12	4.5	56	12	4.75	59.5	11.5	5	61	12	5.4	62	13	6.35	64.5	13.3	7.2	65	13	6.7	66	13	7.1	67	13	7.7	68.5	13.5	7.9	69.5	13.5	38.1836	NBW	term	-0.99
21	Illiterate	162	Female	HC	2.78	47	10	32	Primary	3.85	52	11	5.05	54	11.8	5.6	56	11.5	5.9	58.5	11.5	6.4	62	12	6.6	64	11.8	6.75	66.5	11.7	7.2	70	12	7.55	72	12.5	7.6	74.5	12	7.7	75	11.8	7.95	76	12	38.8642	NBW	term	-1.03
21	Illiterate	163	Male	CBA	2.82	48	10	75	Illiterate	4.7	57	13	5.6	58	14	5.8	58	14				6.8	59	14	7.1	60	15	6.3	60	14	6.5	60	14	7	62	15	7.3	64	15	7.7	69	15	7.9	71	15	40.2254	NBW	term	-1.14
21	Illiterate	163	Female	Home	2.7	49	10			4	52	11	4.7	55	12	5.1	59	12.7	5.95	61	13	6.9	63	13.2	6.5	65.5	13.5	6.85	67	14	7.1	68	13.6	7.55	70	14.3	7.9	71.4	13.8							38.1836	NBW	term	-1.23
21	Illiterate	163	Female	CBA	2.65	49	10	39	literacy	3.5	51	10	4.5	55	12	5.45	62	13	5.5	63	12	6.2	63	13	6.6	64	14	7.4	67	14	7.6	67	14	8	69	14	7.9	70	14	7.7	71	13	7.95	71	13	40.2254	NBW	term	-1.35
21	Primary	167	Male	CBA	2.9	54.5	9	50	Illiterate	4	57.5	11	5	58	12.5							7	66.5	13	6.4	66.5	13	6.6	67	13	7.1	68	13	7.5	70	13	7.2	72	13	7.3	72.5	14	6.7	73	14	40.906	NBW	term	-0.96
21	Primary	162	Male	CBA	3.15	49	10	73	Illiterate				3.9	48	10	5.9	53	11	5.9	60	12				5.8	62	14	6	64	15	6.4	65	13	6.2	66	13	6.2	67	13	6.3	67	14	6.5	68	14	39.5448	NBW	term	-0.41
21	Illiterate	176	Male	HC	3.05	51	12	41	Illiterate	4.4	53	12	5.9	59	15	7.1	61	15							8.3	71	17	8.5	71	17	8.9	72	16	8.8	74	14	8.4	74	15				8.25	73	14	40.2254	NBW	term	-0.62
21	Illiterate	160	Male	CBA	2.7	49	9	38	Illiterate																																					39.5448	NBW	term	-1.42
21	Illiterate	163	Male	CBA	2.6	50	10	43	literacy	3.35	50	10.5	4.3	54	12	5.8	57	12.5	5.7	60	14.5	5.7	63	13.5	6.1	66	13.5	6.3	66	13	6.1	69	13.5	6.6	69	13	7.3	71	13.5	7.4	71.2	13	7.7	72	13.5	38.8642	NBW	term	-1.65
21	literacy	177	Male	HC	2.14	47	9	48	Primary				5	56	12	5.7	59	14	6.4	63	15	7.1	65	15	8	66	15	8.2	66	16	7.8	69	16	8.2	69	15	8.4	70	16	8.4	71	16	8.6	72	16	37.503	LBW	term	-2.84
21	Illiterate	170	Male	CBA	3.05	53	10	53	Primary	3.75	55	10.8																																		39.5448	NBW	term	-0.62
21	Illiterate	159	Female	HC	2.4	47	9	44	Illiterate	3.4	48	10.5	4.1	55	11.5	5.1	61	13	5.05	62.5	12.5	5.7	63	13.5	6.5	63	14.5				6.7	66	13.5	6.8	66	13.5	6.1	67	12	6.6	67.5	12.5	7.4	67.7	13.5	39.5448	LBW	term	-1.99
21	Illiterate	158	Female	Home	2.3	48	9	27	Illiterate	4	53.5	12				4.7	55.8	13	5.2	59	13	5.3	62	13	5.3	63	12.5	6	65	15	5.9	66	14.5	6.2	66.5	12.8	6.3	70.5	13	6.6	71	12.6	6.8	72.3	12	38.1836	LBW	term	-2.25
21	Illiterate	153	Female	HC	2.98	47	11	29	Primary	4.6	58	12	5	61	12.7	5.9	64	13	6.6	67	13	6.4	69	12.1	6.9	70	13	7.15	70.9	12.7	6.65	71	12	7.3	71	12.5	7.45	71.5	13.5	7.85	72	13	8	72.5	13	40.906	NBW	term	-0.56
21	Koranic	163	Male	Home	1.88	42.5	8.5	22	literacy	1.8	44.1	8.5													5.6	60	13	5.1	60.5	11	5.9	66	13.2	6.1	67	13.4	6.8	67.2	13.6	7.5	67.4	13.8	8.3	68.1	13.9	38.1836	LBW	term	-3.53
21	Illiterate	159	Female	CBA	2.45	47	9.5	54	literacy	3.55	49	11	3.7	55	11.5				5	58	13	4.9	58	13	5.5	62	13	5.45	62	12.5				5.8	64	12	6.25	65	12	6.3	65.5	13	5.6	66	13.6	38.1836	LBW	term	-1.86
21	Illiterate	152	Male	HC	1.87	48	9	29	Illiterate	2.6	53	9	3.66	55.6	10	4.4	57.4	11.3	5.15	60.2	11.5	5.2	61	11	5.3	62.5	10.6	5.55	64	11	5.7	65	11.5	6.1	67.5	12	6.5	68	12.5	6.8	68.5	12.7	7.15	69	12.7	32.0582	LBW	premature	-3.55
21	Illiterate	152	Male	Home	1.3	40	7	70	Illiterate	1.43	40	9	2.5	47	10																															34.1	LBW	premature	-5.06
21	Illiterate	165	Female	Home	3.21	48	9.5	41	Primary	5	53	13	5.08	55	15	6	57	15	6.3	58	15							6.8	64	15				6.7	70	14	7	71	15	7.2	73	15	8	73	16	38.1836	NBW	term	-0.05
21	Illiterate	158	Male	HC	1.98	45	10	27	Illiterate	2.9	49	12	4.5	53	14	5.6	55	14	6.55	60	14	6.1	60	14	5.7	61	15	6	61	16	6.4	63	16	6.5	65	15	6.5	66	13	7	66	14	7.7	67	15	38.1836	LBW	term	-3.26
21	Koranic	159	Female	HC	2.58	46	10	26	literacy	3.6	52	11	4.25	57	11.5				4.9	63.6	10.5	5.55	65.7	11.2	5.65	65.9	11.2	6.8	67.5	12	6.05	68	11.5	5.45	70.9	11.5	5.8	71	11.5				7	72	13	39.5448	NBW	term	-1.52
21	Illiterate	171	Male	CBA	3.1	51	10	34	Illiterate	4.9	54	12	5.7	60	13	6.4	64	14	6.7	65	13	7	68	14	7.2	71	13	7.5	71	13	7.4	73	13	7.3	74	13				8.2	75	15	8.4	78	15	40.906	NBW	term	-0.52
21	Illiterate	172	Female	CBA	3.4	52	11	33	literacy	4.5	56	12	5.1	58	13	5.8	61	14																												40.906	NBW	term	0.36
21	Illiterate	160	Male	CBA	2.4	48	9	30	Primary	3.8	49	11.5	4.7	55	12.5	5.4	59	13	5.9	61	13.5	6	61.5	12.5	5.85	65.5	13	6.15	65.7	12	6.5	65.7	12	6.5	65.7	12.3	7.1	67.5	13	7.2	68	13	6.9	69	12.5	39.5448	LBW	term	-2.15
21	Illiterate	164	Female	HC	2.75	50	10	81	Illiterate	4.4	54	13	4.4	57	12	5.3	60	13.5	5.6	61	13	6.3	64	13	6	64.5	13	6.2	65.2	13	6.45	66.5	13.2	7.3	67	13.5	7.5	68	14	7.4	70	14.2	6.9	71	14	39.5448	NBW	term	-1.11
21	Primary	163	Female	Home	2.85	49.5	9.8	24	Illiterate	4.2	55	12	5.1	58	12.5	6.3	59.5	12.3				7	67	14.7	7.25	68	15	7.4	68.5	13.7	7.5	70	13	7.9	71	14	7.9	72	14.5	8.2	73.5	14	8.3	74	13.8	39.5448	NBW	term	-0.87
21	Primary	160	Female	CBA	3.19	49	10		Koranic	4.1	50	14	5.9	52	16	7.01	52	16	8.1	63	17	9	66	18	9	68	18	8	69	18	8.5	69	18	6.9	70	15	8.1	70	15	8.3	70	16	9	71	17	40.2254	NBW	term	-0.09
21	Illiterate	174	Male	HC	2.54	48	10	30	Illiterate	3.6	54	11	5.4	59	12	6.1	62.3	13.3	7.05	64	13.7	7.15	67	14	7.4	68.9	13.7	7.95	70	14	8.3	72	14.5	8.15	72	14	8.75	72.2	14	8.8	72.5	13.7	9.1	74	14	37.503	NBW	term	-1.8
21	Primary	166	Female	CBA	2.5	50.5	9	26	Primary	3.2	57	14	4.5	57.5	14	6	59	14.5	6.5	62	15	7	65	15	6.8	65	15	6.8	67.5	13.5	6.5	67.5	13.5	7.4	67.5	13.5	7.5	69	14	7.8	70	13	7.85	71.5	13.5	38.1836	NBW	term	-1.73
21	Illiterate	162	Female	CBA	2.5	50	10	30	literacy	3.15	54	11				4.3	55	12	4.6	59	12.5	4.9	61	12	4.95	63	12	5.4	63	12	5.5	65	12	6.05	66	12	6.3	69	13	6.5	70	12	6.6	71	13	40.906	NBW	term	-1.73
21	Illiterate	163	Male	HC	2.8	48.8	9	38	Illiterate							6.4	54.1	14	6.7	58.2	14.1				8.1	63	15	7.9	64.2	15.3																37.503	NBW	term	-1.18
21	Illiterate	168	Female	HC	2.74	47	11	46	literacy	4.13	51	13	5	54	13	5.4	57	13	6	58	14	6.6	63	14				7.2	63	15	7.6	64	15	8	70	16	8.2	72	15	8.3	73	15	8.4	75	15	40.2254	NBW	term	-1.13
21	Illiterate	172	Female	Home	2.13	45	9	50	literacy	2.8	51.25	9	3.4	54.2	9.5	3.8	58	9.4	3.9	59.2	9.5	4.1	60.5	9.5	4.2	61	9.5	4.7	63	9.5	5.35	66.2	11	6.2	68	11	7.05	69	11.5	6.85	71.5	11.5				38.1836	LBW	term	-2.72
21	Illiterate	161	Female	HC	2.18	49	13.5	38	Koranic	3.1	50	11				4.1	55	11.9	4.6	58	12.2	5.85	59	12.7	5.3	59	13.5	5.5	60	13				6.1	60.2	12	6.2	62	12.4	6.2	67	12	6.9	67.1	12.5	37.503	LBW	term	-2.58
21	Illiterate	163	Female	HC	2.7	51	10	66	Illiterate	4.35	55	11.5	5	58	12.5	5.2	63	12	5.3	63	12	6.2	67	12.5	6.8	67	13.5	7.4	69	13.5				7.3	70	12.5	7	72	14	7.6	73.6	13.8	7.9	76	13.6	37.503	NBW	term	-1.23
21	Illiterate	143	Male	HC	2.62	49	9	49	Primary	4.15	54	10	5.7	57.4	11	6	60	12	6.9	64	12.9	7.06	66	13.5	7.3	69	13	7.8	70.6	14.7	7.65	71	13.2	7.4	72.5	13.6	7.9	73	13.1	7.2	73	12.5	7.8	74	13	38.1836	NBW	term	-1.61
21	Primary	164	Male	CBA	3.4	55.5	10.8	33	Primary				5.4	60	13	7.2	63	15	7.7	64	16	7.7	64	16	8.2	66	14.5	8.3	70	15	9.1	72	14.7	9.4	72	16	9.95	72.5	15.5	9.7	74	16	10	75	16	42.2672	NBW	term	0.11
21	Illiterate	162	Female	Home	2.25	49.5	8.3	35	Illiterate	3.2	53.5	10.7	4.1	58.5	11.5	4.7	59	12.5	5.2	59	13	5.95	61	14	6.2	62	13	6.3	64	14	6.3	68	13	6.1	68	12.4	6.75	68	12.5	7.1	70	12.5	7.6	71	14	37.503	LBW	term	-2.39
21	Illiterate	164	Male	HC	2.95	48	10		Illiterate				6.8	56	15																															37.503	NBW	term	-0.84
21	Illiterate	171	Male	HC	3.18	50	13	26	Illiterate	5	58	13	5.66	60	14	6.9	60	14	6.9	60	14	7.1	63	15	7.9	64	16	8.4	66	16	8.4	72	15	9	73	17	9.5	74	17	9.7	77	16	9.6	80	17	38.8642	NBW	term	-0.35
21	Illiterate	156	Male	CBA	3	51.5	11	33	literacy	4.6	55	12	5.4	58	14	6.2	60	14	6.2	62	13	6.8	66.5	13.5	7.3	67	14.5	7.4	67	14	7.9	70	13.4	7.7	71	13.4	8	72	14	8.4	72	14	8.4	72	13.5	40.2254	NBW	term	-0.73
22	Illiterate	170	Female	Home	3.07	50	10.5	36	Primary							5.4	57	12	6	58	13.2	6.28	60	13.3	6.25	60.2	13.3	6.3	61	15.4	6.5	62.5	13.5	7	64	13.7	7.6	66	13	7.55	68	13.1	7.4	70	13.1	38.8642	NBW	term	-0.36
22	Illiterate	160	Male	CBA	3	50	10.4	36	Koranic	4.2	53	11.5	5.5	55	12	6.45	60	14	6.8	63	14.5	7.6	65	14.5	7.5	67	15	7.5	67	13	8.1	68	13.5	8.1	69.5	13.7	8.3	71	13.5	8.6	72	13.6	8.8	74	13.5	38.8642	NBW	term	-0.73
22	Illiterate	169	Male	Home	2.9	52	10	47	Illiterate	3.9	58	11	4.3	60	11.5	5.3	63	11.5	5.8	65	12	6.5	68	12.5	6.8	70	13.5	7.5	71	13.7	8	72	13.8	8.5	72	14	8.7	73	14.2	9	73.4	15	9	74	15	40.2254	NBW	term	-0.96
22	Illiterate	163	Female	HC	2.54	47	11	69	Illiterate	3.75	60	13	4.81	63	14	5.71	65	15	5.4	65	15				7.1	66	15	7.5	69	15	7.5	69	15	7.5	69	14	7.6	69	14	7.9	69	15	10	70	15	39.5448	NBW	term	-1.62
22	Illiterate	170	Male	HC	2.35	49	10	37	Primary	3.41	53	12	4.55	56	13	5.4	62	13.5	5.7	64	14	6.5	67	14	7.05	67.5	14.5	7.3	70.1	13	7.15	71	13	7.4	73	12.5	7.5	74	13	8	74.5	14.5	7.85	76	14	39.5448	LBW	term	-2.28
22	Illiterate		Female	Home	2.3	47	10.5	30	Illiterate							4.9	51	12.5	5.3	62	12.8	6.1	62	13.7	6.8	62	13.8	6	63	12.3	6	65	13	6.6	67	13							7.1	72	13.4	39.5448	LBW	term	-2.25
22	Illiterate	162	Female	CBA	3.05	50	11	21	Koranic	3.9	52	14	5.6	53	14	6.7	59	14.5	7	65	15	7.4	65	15	7.8	66	15	7.9	66	15	8.1	66	15.5	8.35	67	15	9	69	15	9.1	70	16	9.4	72	16	39.5448	NBW	term	-0.4
22	Illiterate	173	Female	HC	2.72	51	10.5	37	literacy	4.29	53	11				5	56.2	10.9	5.3	58	10.5				6.1	61.9	12.5	6.6	68	12.8				6.4	68.9	12.8				6.7	72	12	6.9	73	13.1	37.503	NBW	term	-1.18
22	Illiterate	156	Female	CBA	2.55	52	9.5	35	Illiterate	3.8	53	11.5	4.6	56	13	5.2	57	14	6.3	62	15	6.95	62	15	7	64	15	7.9	67.5	15.5	8.3	71	16	8.7	72	16	8.7	73	16	8.8	73	15	8.7	73	14.5	37.503	NBW	term	-1.6
22	Illiterate	170	Male	CBA	2.95	51	10	38	Illiterate	4.8	55	13	5.6	58	13.5	6	65	13	6.1	66	14	6.3	66	13	6.8	66	13.5	7	66.5	13	7.2	69	12.7	7.5	69	14	6.9	69	12	7.4	72	12.5	7.5	72.3	12.7	40.906	NBW	term	-0.84
22	Koranic	164	Female	HC	3.13	51	10.1	45	Primary	3.9	52	11.01	5	59	13	5.4	60.8	13.7							6.85	68.8	13.7	7	70	13.7	6.6	73	14.5													38.1836	NBW	term	-0.23
22	Illiterate	158	Female	CBA	2.9	49	10	36	Primary	3.6	54	12	4.5	56.5	12	5	60	12.2	6	61	13	6.3	65	13	6.6	67	13	6.8	67	13	7.1	68.5	13.5	7.4	69.5	13	7.5	72	13.5	7.6	73	13.6	7.7	73.5	13.7	38.1836	NBW	term	-0.75
22	Illiterate	155	Male	HC	3.8	52	13	30	literacy	4.5	52	12	5.3	54	14	6.7	56	15	8.1	58	16	8.4	60	16	8.5	64	17	8.5	66	17	8.9	66	17	9	67	17	8.8	72	16	8.9	72	16	8.7	73	16	38.8642	NBW	term	0.89
22	Illiterate	162	Male	Home	2.9	44.6	9	56	Illiterate	3.9	51	11.5	5.2	53.6	12	5.4	55	12	5.4	55	12.1	5.5	55.8	12.1	5.9	57.7	12.5	6.2	60.5	13	6.85	61	12.7	6.8	66	12.8	6.9	67	13	7.1	68	13	8.2	70	13.6	37.503	NBW	term	-0.96
22	Illiterate	155	Male	HC	2.6	50	10.3	31	Illiterate	4	58	11.5	4.7	59	13	5.8	60	14	6.25	61.5	13	6.7	64	13.5	6.9	67	15	6.85	67	14	6.8	67.2	13	7.8	68	12.8	7	69	13	6.8	70	13.5	7	70.5	14	39.5448	NBW	term	-1.65
22	Illiterate	170	Male	CBA	3.12	51	10	29	literacy	4.4	52	14				7.2	63	15	7.3	63	15				8	65	15	8.6	66	16	7.7	67	15	8.5	72	16	8.7	73	15	8.5	73	15	8.5	73	15	40.906	NBW	term	-0.47
22	Illiterate	154	Male	HC	3.34	51	11	32	Illiterate	4.2	55	11	6.3	58.7	11.7	7.5	60	12	7.9	66	12.9	8.2	70.6	14	8.2	71.4	13.5	8.4	72	13.5	8.4	72.2	12.7	7.4	72.5	11.5	7.4	73	12	8.05	73	12.6	8.2	74	13	39.5448	NBW	term	-0.01
22	Illiterate	164	Female	HC	3.51	51	12	54	Illiterate	4.5	58	12	4.9	59	12	6.5	59	13	6.95	60	15	7.2	60	16	7.9	61	16	9.5	65	16				9	66	16	8.5	69	17	8.5	70	16	8.9	72	16	39.5448	NBW	term	0.59
22	Illiterate	163	Male	CBA	2.5	50	8.8	24	Koranic	3.9	52	12	5	56	13	5.5	61	13	6.1	62	14	6	64	14																						39.5448	NBW	term	-1.9
22	Primary	166	Male	CBA	2.9	50.5	11	60	literacy	3.9	53	12	4.75	56	12	5.95	61	13	5.9	64	15	6.1	64	12.5	6.5	66	13	6.8	66.5	13	7.4	68	13.5	7.1	69.5	13	6.9	70.5	12.5	7.6	71.5	13.3	7.7	72	14	40.2254	NBW	term	-0.96
22	Primary	165	Female	HC	3.16	48	13	28	Primary	4.09	51	12	4.71	54	13	5.77	55	16	6	56	17	6.5	58	16	6.6	58	17	7	64	16	7.5	67	15	8	68	15	8.2	70	16	8.7	71	15	8.6	73	15	38.8642	NBW	term	-0.16
22	Illiterate	156	Male	CBA	3.05	53.5	10.5	56	Primary	4	54	12				6.7	65	15.5	6.9	66	14.5	7.3	67	16	7.6	68	16	7.9	69	15	8.25	69	16	8.5	70	14.8							8.8	75	14.5	38.8642	NBW	term	-0.62
22	Koranic	170	Male	Home	2.81	48	10.2	23	literacy	3.6	50	12	5.6	54	14	5.8	55	14.08	6.8	64	16.2	7.1	69	14.2	7.3	70	14.6	7.6	71	14	8.1	72	14.1	7.8	72.5	14.8	8.3	73	14.7	8.7	74	14	8.9	74.6	14.5	37.503	NBW	term	-1.16
22	Illiterate	170	Male	HC	3.97	53	11	33	Primary	5.6	58	12	6.4	63	14	7.35	66	14.5	8.3	68.7	13.2	8.8	69.6	15.2	9.2	72	15.5	9.9	72.8	16	10.1	73.5	16	10.2	75.5	16.5	10.9	76	16	11.2	77	17	11	77	15	41.5866	NBW	term	1.21
22	Illiterate	172	Female	HC	3	48	11	46	Illiterate	4.28	52	13	5	56	13	5.4	58	14	5.8	63	15	6	65	13	6.4	66	13	6.8	67	14	7.2	68	14	7.55	70	14	7.2	70	14	7.6	72	14				39.5448	NBW	term	-0.52
22	Illiterate	163	Male	HC	3.1	50	9.5	39	Illiterate	3.55	53	11.5	4.2	53	11.5	4.5	58	13	5.15	61	11.8	5	61	11.5	5.65	63.5	11.8	6.1	65	12	6.2	66	12	5.9	68.5	11.4	6.7	68.7	12.2	7.1	71	12.5	7.4	72.3	12.8	37.503	NBW	term	-0.52
22	Primary	158	Male	HC	2.99	47	10	29	Secondary	4.35	56	11	5.4	60	12.4	6.6	66	13	7.15	69	14.1	7.45	70	13.4	6.55	70.8	14.3	6.55	71	12	6.2	71	12	6.55	71	11	6.35	71	10.6	7.45	72.5	12.5	7	72.5	11	38.1836	NBW	term	-0.76
22	Illiterate	158	Male	CBA	2.1	48	10		Illiterate	2.16	49	9				3.3	51	10				3.3	54	10	3.4	55	14	3.8	58	14	4	60	15													38.1836	LBW	term	-2.95
22	Illiterate	156	Female	CBA	2.51	48	9.5	33	Illiterate	3.9	52	12	4.2	56	11	4.8	57	13	5.2	61	13	5	67	11				5.8	67	11	5.4	67	11	5.9	68	12	6.1	71	13							39.5448	NBW	term	-1.7
22	Illiterate	169	Female	HC	2.65	48	10	27	Illiterate	4.4	53	11	4.95	57	14	5.8	61	13							6.2	63	13	6.8	65	13	7.3	67	13	7.5	68	13	7.4	71	12	7.45	71	12	7.1	73	13	38.1836	NBW	term	-1.35
22	Illiterate	170	Male	CBA	3.25	49	11	23	Illiterate				4.5	57	12	6	58	14	6.8	58	14	7	65	16	6.6	65	13	7.8	67	14	8.4	69	15	8.5	72	15	8.8	72	16	9.2	72	15	9.7	73	16	40.906	NBW	term	-0.2
22	Secondary	164	Male	HC	2.8	50	10	29	Primary	4.19	54	13	5.25	58	13	6.1	63	13	6.8	64	14.2	6.85	66.1	13	7.6	68	14	8.4	70.4	14.5	8.3	71	13	8.45	72	14	8.45	72	13.5	8.6	72.5	13.8	8.95	73.5	14.2	38.8642	NBW	term	-1.18
22	Primary	162	Female	CBA	3.1	49	11	33	Primary	4.3	51	12.5	5.8	57	13	6.4	61	14	6.4	61	14	6.7	63	15	7.6	63	14.5	8.1	67	14	8.5	69	14	9	70	14	8.9	70	14.2	9	70.5	14	9.05	72	14.5	40.2254	NBW	term	-0.29
22	Illiterate	170	Female	HC	2.7	49.5	10	32	Primary	3.4	52	11.5	4.9	57	12.3	5.4	59	13	6.1	63	14	6.1	64.5	14.5	6.2	65	13.6	5.9	66	12.9	6.6	67	13	6.7	67	13.2	6.8	67.5	13.8	6.9	68	13	7	68.2	12.8	39.5448	NBW	term	-1.23
22	Illiterate	155	Female	Home	3	46.5	10	32	Illiterate	4	50	11.2	5.2	51	12.6				6.1	56	13	6.3	62	13	6.7	63.5	14.8	7.4	65	14	7.3	65	13.5	7.7	67	14	8.2	68	13.8	7.9	71	14.5	8.1	72	15	39.5448	NBW	term	-0.52
22	Illiterate	157	Male	HC	3.04	47	11	32	Koranic	4.85	55	13				6	63	13	6.5	65	14	6.7	65	15	6.5	65	15	6.8	66	15	7.5	68	15	7.6	68	15	7.8	69	16	8	71	15	7.9	72	15	40.2254	NBW	term	-0.65
22	Illiterate	176	Male	HC	3.41	50	12	26	Primary	4.4	50	12	5.1	53	14	6.2	57	15	6.9	59	18	7	64	17	7.6	69	16	7.9	70	16	8.1	70	16	8.1	71	15	8.3	73	16	8.7	75	16	9.5	75	16	41.5866	NBW	term	0.13
22	Illiterate	171	Male	HC	4	54	12	29	Secondary	5.35	57	14	6.1	61	14	6.7	65	14.5	6.94	69	14.5	7.3	70	14.5	7.2	71.8	14.3	7.8	73	12.6	8.1	74.2	13	8.2	75.6	12.5	8.4	75.8	12.7	8.4	76.1	12.9	9.1	78.4	13.4	40.906	NBW	term	1.26
22	Illiterate	176	Male	Home	2.8	46.4	10.1	45	Secondary	4.3	49.2	13	4.8	52.5	13.7				6.4	56.5	14.1	6.6	60	15.5	6.9	62.5	15.4				7.7	66.8	15	7.4	68	15	7	68	15.1	7.7	69	15.2	7.9	70	15.3	38.8642	NBW	term	-1.18
22	Illiterate	155	Male	HC	3.12	48	12	30	Koranic	5.1	51	14				6.73	52	15	7.7	56	17				8.8	58	15	9.3	60	18	8.5	66	16	9	70	18	9.5	73	16	9.6	73	16	10.1	74	16	38.8642	NBW	term	-0.47
22	Primary	154	Female	CBA	2.65	49	10	66	Illiterate	3.3	52	11	4.4	60	14	5.3	62	14	6	62	14	5.9	62	14	6.6	63	14	6.7	68	15	6.6	68	13	6.8	68	13	6.95	69	14	7.35	70	14	7.8	74	14	38.8642	NBW	term	-1.35
22	Illiterate	158	Female	CBA	2.65	52	8.5	34	Illiterate	4	55	11	5.3	58	13.5							6.05	65	13	6.2	66	13				6.7	67.5	13.2	7.1	67.5	13	7	70.5	12.7	7.2	72	12.5	7.4	73.2	12.5	38.1836	NBW	term	-1.35
22	Illiterate	164	Female	CBA	2.35	50	10	42	Illiterate	3.7	53.5	11.5				5.1	60	13	5.5	62	13	5.6	64	12.5	5.9	65.5	13	6.3	66	13	6.5	66	11.7				6.8	71	12.2							38.1836	LBW	term	-2.12
22	Illiterate		Female	Home	2.7	47.5	10	27	Illiterate	3.1	49.5	10.5	4	51	11	4.6	53.4	12	5	54	12.7	5.3	55.3	12.8	5.6	56.3	12.9	5.8	57	13	5.4	60	12	5.8	62	13				6.2	64	12	6.4	68	13	40.906	NBW	term	-1.23
22	Illiterate		Male	Home	2.4	43.9	8.6	43	Koranic	3.2	50	11	3.8	52.5	11.7	4.8	56	12.5	5.2	57.5	13	5.6	58	12.5	5.7	58.8	11.4	4	60	13	6	63	12	6	63	12	6.3	65	12.1	6.5	66	12.5	7.2	67.2	13	38.1836	LBW	term	-2.15
22	Illiterate	164	Female	CBA	3.2	49	9.6	49	Primary	5.1	56	14	6	58	13.5	6.9	61	14.5	7.7	62	15.5	7.1	63.5	13.5	7	65	14	7.8	65	14.5	7.9	68	14	8.7	70	14.5	8.1	70.3	14.6	9	72	14.8	9	73	14.7	38.1836	NBW	term	-0.07
22	literacy	164	Male	Home	2.7	46.5	9.2	28	Primary	3.4	52	11.5	4.9	52.5	13	5.7	54.3	13.2	6.3	56	14	7	57	14.5	7.1	61	14.6	7.3	63	15	7.9	63.2	15	8.3	66	15							8	69	14.1	38.1836	NBW	term	-1.42
22	Illiterate	165	Female	CBA	2.5	44.5	10	36	Illiterate	3.7	47.5	10.5	3.9	51.3	11	4.5	52	12	5	52.8	12	4.8	57	12	5.4	60	11.5	5.6	60	11.4	6.2	61	12.5	6.9	63.1	13	6.5	63.2	12.7	6.9	66	12.8	7.2	67	12.7	38.8642	NBW	term	-1.73
22	Illiterate		Male	HC	2.9	48.4	11	49	Illiterate	5.5	56	13.5	6	56.7	14	6.9	64	14.5	7	65.2	14.2				8	66	14.6	8.4	66.3	14.7	8.6	68	14.8				8.9	70	14.9	8.7	72	15	8.9	72.5	15	39.5448	NBW	term	-0.96
22	Illiterate	163	Male	HC	2.82	49	11	40	Illiterate	4.6	55	12	5.8	59	13	5.5	60	13	5.95	62	13.5	5.4	62	13	5.6	63	14	5.7	64.5	12	6.6	65	12.7	6.8	67.6	12.3	6.5	70	11.8	6.4	70	12.5	6.75	71	12.2	40.906	NBW	term	-1.14
22	Koranic	163	Male	Home	3.1	48	10.2	30	Primary	4.5	50	13				6.1	57	12.5	6.6	58.4	13.7	7.1	60	13.8	7.2	64	14	6.8	64.1	12	7.4	66.3	13.1	7.6	67	14	8.3	68	14	8.4	68.3	14.2	9.3	72	14.3	38.1836	NBW	term	-0.52
22	Illiterate	163	Female	CBA	2.8	51	10.5	40	literacy							5.3	57	13.3				6	63	14	6.3	63	14	6.5	66	13.5	6.9	66.5	13.5	6.3	68	13	7.2	69	14	7	69.6	13.8	7.05	70	13	40.2254	NBW	term	-0.99
22	Illiterate	165	Male	CBA	3.1	52	10	38	Illiterate	4.2	57	11.5	5.2	60	13	5.7	60	14	6.6	63	14.5	7.3	65	15	7.3	66	14	7.6	70	14	7.9	72	15	8	73	14	8.4	73	13.8	8.4	75	14	8.6	75.8	14.3	38.8642	NBW	term	-0.52
22	Illiterate	169	Male	CBA	2.8	50	12	29	Illiterate	4.6	53	12				5.5	57	13	5.96	60	13	6.18	64	14	6.6	68	16	6.9	69	17	6.7	69	17							6	70	12	8.6	72	14	39.5448	NBW	term	-1.18
22	literacy	157	Female	Home	3.04	48	10.5	26	Koranic	4.5	52	12	5.1	54	14	5.8	58	13.5				6.6	64	14	7	65	13.5	7	65	13	7.1	66	13.6	6.5	67	12				7.7	68	14	8.8	69	14.1	38.8642	NBW	term	-0.43
22	Illiterate	156	Male	CBA	3	47	10	35	Illiterate	4.2	52	12	5.7	57	14	6.7	60	14																												39.5448	NBW	term	-0.73
22	literacy		Female	HC	2.62	46	9	49	Illiterate	4.12	60	14				5.5	61	15	5.9	64	15	6.3	66	16	6.3	66	15	6.5	68	15	6.8	68	15	7.5	69	15	7.8	69	16	8	70	16	8.4	70	16	38.1836	NBW	term	-1.42
22	literacy	176	Male	CBA	3.05	50	12	37	Primary	4.54	55	15				5.2	56	16	7.2	59	14	8	64	16	8.3	68	15	8.3	68	15	8.2	70	17	9	71	17	9	71	17	8.9	72	17	10	72	17	40.906	NBW	term	-0.62
22	Illiterate	160	Female	Home	2.9	49	11	31	Koranic	4.05	50	12	4.6	54	13	5	55	14	6.25	56	15	5	60	13	5.7	62	12	5.7	64	13	6	65	13	6.1	65	13	6.9	66	13	6.7	67	14	6.5	69	13	40.2254	NBW	term	-0.75
22	literacy	160	Female	HC	2.75	50	10	28	Illiterate	4	50	11	4.9	50	11	6.4	51	14	6.4	51	12	6.7	53	13	6.8	57	13	6.9	58	14	8.2	60	15	8.3	62	15	8.2	66	13	8.1	68	14	7.9	70	15	36.1418	NBW	premature	-1.11
22	Illiterate	155	Male	HC	2.81	49	11	53	literacy	4.1	52	11	4.95	57	12	5.1	62.5	12	5.8	64	12.6	6.8	68	13	7	70	12.5	6.95	70.5	12.6	6.95	70.7	12.2	7.4	71	13	7.65	71.5	12.5	7.8	72	13	8.1	73	13.6	37.503	NBW	term	-1.16
22	Koranic	162	Female	CBA	2.6	48	10	54	literacy	3.7	53	11.8										5.8	57	13	5.4	58.5	13.2	5	60	13.4	6	66	13.4	6.5	66.9	13.9	6.9	68	14.1	7.1	70	13	7.7	73	13.2	39.5448	NBW	term	-1.47
22	Illiterate	165	Male	HC	3.1	52	11	29	Koranic	4.25	55	12.5	5.2	59.5	12.5	5.6	61	13	5.6	62	13	6.5	65	13.5	6.8	66	13.5	7.15	69	12.5	6.4	69	12.5	6.8	70	13	6.4	71	13	6.6	71	11.5	7.4	72	12	40.2254	NBW	term	-0.52
22	Illiterate		Male	CBA	3.15	49	10	23	literacy	4.8	60	12							6.7	68	14				6.5	70	13							8.1	74	14	8.5	76	15				8.75	79	15	40.2254	NBW	term	-0.41
22	Illiterate	166	Male	CBA	2.68	48	12		Primary	4.9	51	13	5.2	52	13	6.15	53	14				6.45	59	16	6.6	59	16	7	60	16	7.2	61	17	7.5	62	17	7.8	62	18	8	65	18	8.5	66	19	38.1836	NBW	term	-1.46
22	Illiterate	158	Male	HC	3.1	48	11	26	Illiterate	4.1	54.3	10.4	5.4	59.9	13	6.1	64	12.8	6.9	67.6	13	7.4	68.5	12.6	7.55	69.5	12	8.15	70	13.5	8.6	70.5	13	9.5	73	13.5	8.9	73	13	9.05	78	13	9.2	78.5	13	41.5866	NBW	term	-0.52
22	Illiterate	165	Female	Home	2.8	47	11	37	Illiterate	3.9	55.5	11.5	4.6	59	12	5.15	62	12.5	5.6	63	12.5	5.85	64	13.5	5.7	64	12.5	6	65	13	6.5	67	13	6.7	67	13.5	7.3	69.5	13.6	7.5	70.5	13.5	7.65	71.5	14	40.906	NBW	term	-0.99
22	Illiterate	161	Female	CBA	3.5	50.5	10.6	26	Koranic	4.6	56	13	5.15	56	13	6.5	62	14	7.25	63.5	14.5	7.25	64.5	14	7	65	14	7.5	66	14	8	69	13	8.9	71	14										39.5448	NBW	term	0.57
22	Illiterate	160	Male	Home	3.2	49	11.8	25	Illiterate							5.4	57	11.5	5.6	61	13	6	64	12.6	5.65	64	11.9				5.2	66	11	5.4	67	11	6.1	69.5	11	6.3	71	12	6.45	73	12.5	40.2254	NBW	term	-0.3
22	Illiterate	160	Male	CBA	1.75	45	8	50	Illiterate	2.2	45	9.5	3.9	52	12	4.7	54	13.5	5.5	57	14.5	6.2	61	15	6.8	62.7	14.6	7	65.5	13.8	7.5	65.5	14	7.3	66	14.3				7.6	67	13.7	7.4	67.2	12	34.1	LBW	premature	-3.87
22	Illiterate	156	Female	HC	2.6	48	9	51	Illiterate																																					37.503	NBW	term	-1.47
22	Illiterate	153	Female	HC	2.95	51	10.5	54	Primary	3.7	53.5	11.5	4.8	55.5	11																															39.5448	NBW	term	-0.63
22	Illiterate	160	Male	HC	3.54	50	12		Koranic	4.5	50	12				7.3	61	16	7.7	66	16	8	68	16	8.4	71	16	8.4	71	16																38.1836	NBW	term	0.39
22	Illiterate	156	Male	CBA	2.9	51	9.5	34	Koranic	4.05	55	10.3	5.65	59	12	5.8	62	13.5	6	63	12	6.3	65	12	6.35	65.2	12.7	6.2	65.6	12	6.5	66	13	6.6	70	13	7.1	70	12.2	7.2	70	12.3	7	71.5	12	38.1836	NBW	term	-0.96
23	Illiterate	162	Male	CBA	3.5	49.5	10.5	55	Primary	4.4	54	11	5.4	61	12	6.65	63	13.3	7.1	66	14.5	7.3	70	13.5	8.1	70	15.5	8	70	13.9	7.9	71	14	8.3	72	14.5	9	73.2	14.8	9.4	74	14.6	9.6	78	14	38.1836	NBW	term	0.31
23	Illiterate	164	Male	HC	2.58	46	10	46	Illiterate	4.1	54	11	5.4	56.7	11.9	6.1	58	12.3	6.85	61	12.7	7.5	64	13	7.55	68.4	13.2	8.45	73	14	8.3	74	13	8.5	74	13.5	8.35	77.2	13	9.3	78	13.5	9.55	78	14	38.8642	NBW	term	-1.7
23	Illiterate	157	Male	CBA	2.5	48	10	50	Primary	4	54	12.5	6.2	58	15	7.5	61	16	8.6	62	16	8.8	64	16	9	66	15.3	8.9	68	15.4	8.65	68	16	8.8	71	16.5	9.4	72	15.6	10	74	16	10.3	74.5	17	38.8642	NBW	term	-1.9
23	Koranic	168	Female	HC	3.2	50	10.5	28	literacy				4.3	52	11	4.9	58	13.2	5.6	59.5	13.8							6.3	61.5	12.6	6	64.7	12	6.1	66	13	7	66	13	6.8	70	13.5	7.5	71	13.6	38.8642	NBW	term	-0.07
23	Koranic	160	Male	HC	4	53.2	13	30	Primary	5.3	56.6	14.5	6.4	57	15	7.1	58	16	7.3	59	16.2				8.1	66	17	8.5	70	17	8.8	73	17.7	8.5	76	15				8.4	80	15	8	82	14.8	40.2254	NBW	term	1.26
23	Illiterate	158	Male	HC	3.31	52	12	38	Primary	4.3	55	12	5.03	57	12.5	5.2	59	12.5	5.6	60	12	6.3	62	12.2	6.3	62.5	12.5	6.8	64.2	12.6	6.85	65.5	12.9	6.05	67	11	6.65	68	12	6.6	69.5	11.6	6.7	70	12.5	40.2254	NBW	term	-0.07
23	Illiterate	161	Male	HC	2.8	50	11	27	Illiterate	4.1	53	12.8	4.7	56.5	13	5.7	58.7	13.1	6.2	60.9	12.8	6.4	61.3	12.9	6.6	62.3	13	6.8	64	13.2	7.3	65	13.3	7.8	67	13							8.9	72	13.5	40.2254	NBW	term	-1.18
23	Illiterate	160	Male	Home	3.1	49	11	32	Primary	4.4	55	11.8	5.7	59	12.9	6.9	66.7	13.7	7.2	69	14.2	7.4	70	14	8	71.6	13.2	7.55	72	12.6	8	72	12.5	8.2	72.5	12.5	8.5	73	13	8.9	73	12.7	9.2	74.5	13	38.8642	NBW	term	-0.52
23	Illiterate	145	Male	CBA	3.3	50	11	32	Illiterate	4.8	54.5	12.5							7.4	63	15	7.1	67	14.5	7.2	67	13																			40.906	NBW	term	-0.1
23	Illiterate		Female	CBA	3.4	54	11	36	Illiterate	5	58	12	5.4	61	13	6.1	65	13	7	65	14				7.7	68	14										8.7	71	14	8.3	74	14	8.8	74	14	42.2672	NBW	term	0.36
23	Illiterate	162	Female	CBA	2.57	49	11	52	Koranic				6.7	59	14	6.8	59	14	6.4	62	15	5.9	62	15	6	63	15	6.2	64	15	7	64	14	7	66	14	7.8	66	14	7.1	66	15	6.7	69	13	38.8642	NBW	term	-1.55
23	Illiterate	157	Male	HC	3.21	53	12	52	Primary	4.33	54	12	5.4	56	12	6.5	62	13	7.5	62	13				6	66	14	7.4	67	14	8.4	68	14	8	70	15	8	70	15	8	72	15	7.9	73	15	38.8642	NBW	term	-0.28
23	Illiterate	157	Female	CBA	2.3	50	9.5	43	literacy	3.5	54	11	4.55	60.5	12.7	5.35	62	13	5.7	63	14	6.5	65	13	6.7	67	14	7	69.5	15	6.8	69.5	13	7.25	69.7	12.6	7.8	72	13				8.1	76	13.6	38.8642	LBW	term	-2.25
23	Illiterate	174	Male	HC	2.81	50	11	31	Illiterate	4.6	54	11.5	5.15	58	12	6.1	62	12.5	7.1	64	15	7.25	67.5	13	7.7	69.7	13.6	8.1	70	15.5	7.7	71	13.7	7.6	72	13.2	7.15	72	12.3	7.5	73	12.5	7.95	73.5	13.8	40.2254	NBW	term	-1.16
23	Illiterate	164	Female	HC	3.26	50	11.5	30	Illiterate	4.2	53	12	5	54.8	13.4	5.7	59	14	6.2	60	14	6.6	63	14.1	6.3	64	14.4	6.4	65	13.5				6.9	66	13	8.7	68	14	6.5	70	13	6.8	70.5	12.5	38.8642	NBW	term	0.06
23	literacy	162	Female	Home	2.9	47	9	37	Illiterate				5	56	12	5.6	58	14	6.3	63	14	7	63	15	7.4	65	15	8	66	15	8.6	71	15	8.7	73	16	8.7	73	16	9	73	16	9	77	14	36.8224	NBW	premature	-0.75
23	Illiterate	164	Female	HC	2.99	49	11	35	Primary	4.25	57	11	5.6	60	12	6.65	62.75	13.8	7.4	66.5	14	8.54	68.3	14	8.9	70.6	13	8.5	73.5	13.2	8.5	73.5	13.2	8.9	77	13.5	9.4	77	13.6	9.9	78	14.2	9.8	78	13.5	39.5448	NBW	term	-0.54
23	Illiterate	155	Male	HC	2	47	10	45	Illiterate	3.599	50	10	3	51	13	3.95	51	13	4.92	54	14																									37.503	LBW	term	-3.21
23	Primary	166	Female	HC	3	48.7	10.5	34	Illiterate	4.74	55.4	12	5.5	58.2	12.4	6.1	61.5	13.4	6.45	63	13.2	6.7	64	13.6	6.8	66	13.5	6.65	67	13	7.5	67	14	7.4	68	13.5	7.8	69	14	7.9	70	14	8.1	70.5	14	38.1836	NBW	term	-0.52
23	literacy	166	Female	CBA	2.75	50	9.5	29	Illiterate	4	53	11.5	4.8	55	12	4.7	59	12.5	5.1	60	13	5.4	61	13																						40.2254	NBW	term	-1.11
23	Illiterate	163	Female	HC	2.6	49	11	34	literacy	3.76	52	12	4.7	59	14	5.3	60	14	5.6	63	14	5.7	65	13.7	6	66	14	6.3	67.4	14	6.5	68	12	6.8	70	12.5	6.4	70	12.7	6.4	71	12.5	6.45	71.2	12	38.8642	NBW	term	-1.47
23	Illiterate	175	Male	CBA	3.19	51	10	26	Illiterate				5	53	14	6.26	58	15																												41.5866	NBW	term	-0.33
23	Illiterate	163	Male	CBA	2.85	47.5	10	40	Illiterate	3.75	57	12	4.3	58	13	5.5	60	14	6	62	14	5.5	63	13	5.8	65	13	6	66	13.5	6.75	69	13	7	70	14	7	70	13	7.2	70	13	6.8	72	13	40.906	NBW	term	-1.07
23	Illiterate	160	Male	HC	3.47	52	12	43	Illiterate	5.9	59	14	6.8	64	15	7.22	66	14.9	7.3	69.2	14.2	7.9	70	15	8.1	71.4	15	8.5	72.5	15.5	7.4	73	14	8.3	74	14	8.5	74.5	13.7	8.75	75	14	9	75.5	13.8	40.2254	NBW	term	0.25
23	Illiterate	163	Female	HC	3.07	52	11.5	40	Illiterate	4.17	57	12	5.07	60	12	5.7	63.4	12.2	5.8	64	12	5.4	65.5	11	6	67.5	12	5.95	68	12	6.2	69.5	12.7	6.7	70	12	6.95	71	12.2	7.3	71.5	12.5	7.5	72	12.5	39.5448	NBW	term	-0.36
23	Illiterate	163	Male	HC	3.9	54	12	31	literacy	5.7	60	14	6.1	62	14	6.8	68	14.5	7	68.5	15	7.2	71	15	7.55	72.2	13.7	7.8	73	12.5	6.85	73	12	7.4	73.2	13	7	73.5	12	6.25	74	11.5	7.15	74	12	42.2672	NBW	term	1.08
23	Illiterate	155	Female	CBA	3.8	51	10	35	Koranic	4.6	57	12.3	5.2	57	13.5	5.8	63	13.5	6.5	63	14	6.9	65	14	7	67	13.5	7.2	69	13.2	7.3	70	13.5	7.9	73	13.5	7.9	73	13.6	8.2	74	13.5	8.3	77	13.7	38.8642	NBW	term	1.18
23	literacy	165	Male	CBA	3.4	51	10.2	39	Koranic	4.8	56	14	6.3	60	14	6.5	60.5	13.5	6.4	70	13	6.5	70	13	6.9	70	13.5	7	70	13	7.5	71	13.5	7.8	71	13.5	8.1	71.5	15	8.1	72	15.5	8.55	74.5	14.5	40.906	NBW	term	0.11
23	literacy	157	Male	HC	3.8	49	11	50	Secondary	4.94	57	12.4	5.8	61.5	13.7	6.25	62.3	13.6	6.9	64.5	14	7.45	67.5	15	7.8	69.4	15	8	70	15	8.1	70	15	9	72	15.7	9.3	72.4	15.8	9.35	72.5	16	9.5	73	16	42.2672	NBW	term	0.89
23	Illiterate	179	Male	HC	3.74	50	12	56	Illiterate	6	60	12	6.27	60	14	6.6	65	13	7	66	13	7.4	66	14	7.1	67	14	7.6	67	15	8.5	71	15	9	72	15	9.4	73	15	9.5	75	16	9.6	76	15	40.906	NBW	term	0.78
23	Illiterate		Female	CBA	2.1	43	8	39	Illiterate	2.2	49.5	9	3.4	53	10.8																															36.1418	LBW	premature	-2.81
23	literacy	162	Male	CBA	3	52	11	30	Illiterate				5	56	14	6.2	57	15	6.8	63	15	5.9	64	15	6.3	64	15	5.4	68	15	5.6	68	13	5.8	68	12	6.7	68	13	5.6	70	12	6.4	71	13	40.906	NBW	term	-0.73
23	Illiterate	163	Male	CBA	2.9	49	11.5	34	Illiterate	4.2	52	12	5.5	54.1	13	6.3	56	14	6.6	60	14.8	7.2	60.2	14.2	6.9	60.5	13.4				7.5	63	13.4	8	64	13	8.1	68.5	13.2	7.9	70.5	14	7.8	71	14	39.5448	NBW	term	-0.96
23	Primary	162	Male	HC	3.06	50	12			4.91	59	12.5	5.35	61	13	5.8	63	14	6.6	63.8	13	7.1	64	15	7.5	64.5	13.66	7.6	68.4	13.2	7.68	71	13.6	7.45	72.1	13.3	7.65	73.4	14	7.7	73.5	13	7.95	74	13.5	40.906	NBW	term	-0.6
23	Illiterate	170	Male	Home	3.25	48.2	10.9	53	Primary							5.6	62	13.6	6.5	62.4	13.8	6.4	63	12.5	6.8	64	13	6.9	66.6	13.1	6.8	67	13.5	6.8	71	13	7.2	71.2	13.2	7.6	72	12	7.4	72.1	13	40.2254	NBW	term	-0.2
23	Primary	172	Male	HC	2.82	48	8.5	30	Koranic	4.04	57	10	4.45	60	11	5.9	66	12	6.35	68	12	6.25	68	11.9	6.5	70	12	6.5	71	11.3	6.5	72.5	11	6.8	72.6	12	7.1	73	11.2	6.7	73	11	7.4	75	12.5	35.4612	NBW	premature	-1.14
23	Illiterate	160	Female	Home	2.5	44.4	8.5	36	Illiterate	3.3	51	11.5	4.6	57	12.3	5.15	58	12.8	5.6	60	13	6	63	14.5	6.15	65	14	5.9	66	12.5	5.9	66	12	5.4	67	13	5.3	67	11.5	5.9	67	11.8	6.6	67.5	12.8	37.503	NBW	term	-1.73
23	Illiterate	160	Female	HC	2.47	48	9.5	26	literacy	3.1	50	10	4.1	50.9	10.7	4.2	51.4	10.8	4.9	59	11	5.3	59	12	5.6	59	13	6.1	62	13.7	6.3	63	13.8	4.1	63.1	13	6	63.4	13.1	6.3	64	11	6.2	67	11	37.503	LBW	term	-1.8
23	literacy	166	Male	CBA	2.73	49	10	32	Primary													6.84	59	16	6.73	60	16	6.9	63	16	7	65	16							8	69	16	8.6	71	16	39.5448	NBW	term	-1.35
23	Primary	166	Male	CBA	3	51	11	73	Illiterate	3.7	53	11.5				5.25	60	12.5	5.6	60.5	12.5	5.2	63	12.5	5.5	63.5	12																			38.8642	NBW	term	-0.73
23	Illiterate	161	Female	HC	2.96	49	10.3	43	Primary	3.9	53	11.5	5.2	58	12.5	5.8	62	13	6	62	12.3	6.4	63	13.1	6.8	64.7	13.4				7.8	66	13.8	8.5	70	13.8	8.2	72	13.5	8.3	72.5	15	8	73	14.8	40.2254	NBW	term	-0.61
23	Illiterate	167	Male	CBA	2.6	50	10	30	Illiterate	3.5	53	12	4.75	60	13	5.5	65	12.5	6	65	13.5	6.6	65	15.5	6.9	68	14	7.2	68.5	14	6.7	69	14	7.2	69.5	13.5	7.6	70	13.5	8.3	71	13.5	8.4	74	13.4	40.2254	NBW	term	-1.65
23	Illiterate	162	Male	Home	3	50	11	26	Illiterate	4	53	13.5				7	61	17	7.8	61	17	8.6	66	15.5	7.9	69	15.5	7.9	69	14.5	7.7	69	14.5	7.8	70	13.7	8.2	70	15	8.5	71.5	14.7	9.4	74.5	15.4	41.5866	NBW	term	-0.73
23	Illiterate	166	Male	CBA	3.4	54.5	10.4	40	literacy	4.6	59	12	5.5	60	12.5	5.9	60	13.5	6	61.5	13	6.1	63	13	6.5	64	14	7.1	68	13	7.5	68	13.5	7.6	68.5	13	8	71	14							40.2254	NBW	term	0.11
23	Illiterate	158	Female	CBA	3.26	48.5	10	40	Illiterate	4	54	12	4.95	56	13	5.6	59	14	5.8	60	14	5.7	65	13	6.4	66	12	6.05	66	13	6.75	67	13	7.2	69	15				7.9	72	16	7.4	72	14	40.2254	NBW	term	0.06
23	Illiterate	170	Male	HC	3.56	51	11	38	literacy	4.4	52	12				6.3	62	14	6.5	67	14																									38.8642	NBW	term	0.43
23	Illiterate	169	Male	HC	3.49	50	12	50	Illiterate				7.15	66	12	7.4	66	13	7.95	68	15	8	70	16	8.15	71	16	8.5	73	16	8.75	73	16	7.6	73	15	9	75	15				8.5	77	15	38.8642	NBW	term	0.29
23	Illiterate	164	Male	CBA	2.53	47	10		Koranic	3.6	50	12	5.7	50	12	5.8	54	13	5.6	56	14	6.7	59	14																						38.1836	NBW	term	-1.82
23	Illiterate	154	Female	CBA	3.1	47	9	35	literacy				5.3	61	14	6.2	63	14	5.7	63	12				7	68	14	7.8	68	14	7.8	68	13				8	69	13	8.4	71	14	8.6	76	14	38.8642	NBW	term	-0.29
24	Illiterate	158	Male	HC	3.05	51	10.6	63	Illiterate	4.3	55	11.5	4.5	58	11.8	5.7	61	12.5	5.8	62	13.5	6	64	12.5	6.4	68	13	6.8	69	12.2	7	70.5	13	7.2	70.6	12.3				7.4	71.5	13	7.45	72	12	40.2254	NBW	term	-0.62
24	Illiterate	172	Male	Home	3.55	53	10	28	Illiterate	4.5	59	11.5	5.1	62	12	5.8	63	13	6.4	65	13	6.6	65	13	6.85	67	13	7	71	13	6.6	71	13	7.4	74	13	7.6	74.5	13.1	7.9	75	13	8.1	75	13	40.906	NBW	term	0.41
24	Illiterate	180	Female	CBA	3.05	49	12	31	Koranic	4	60	13				5	64	15	6.1	66	14	6	66	13	6.3	66	14	6.5	68	15	6.6	69	15	6.7	69	14	6.8	70	15	7.2	72	14	7.65	73	15	40.906	NBW	term	-0.4
24	Primary	169	Male	HC	2.8	49	10	40	literacy	4.9	52	12.5	4.7	55	12.5	5.3	59	13	6.4	62	14				6.9	65	14.5	6.6	65.5	14	6.4	67	13.5	6.3	68	13.5	6.3	68	12.8				5.8	69	11.8	38.8642	NBW	term	-1.18
24	Illiterate	160	Female	CBA	3.1	46	10	62	literacy	3.5	54	14	4.2	54	14	4.75	55	15	5	57	13	5.9	57	16	5.9	58	15	6	61	14	6.8	64	14	7	66	16	7.1	67	16							38.8642	NBW	term	-0.29
24	Illiterate	163	Male	CBA	2.95	52.5	9.7	34	literacy	4.1	55	12	4.5	56	12.5	5.3	59	12.5	5.8	61	12.8	6.6	64	14	6.3	64	14	6.8	64	13	6.9	65	13	7	67	13.5	7.3	69	13	7.2	72	12.6	7.4	73	12.8	38.1836	NBW	term	-0.84
24	Illiterate	163	Male	HC	2.05	45	9	36	Illiterate	3.5	50	12	4.3	51	12																															37.503	LBW	term	-3.08
24	Illiterate	172	Female	CBA	2.95	51	9	44	Illiterate	4.1	52	11.5	5.15	58	13	6	65	15	6.65	65	13.3	6.7	70	13.2	7	70	14	7.1	71	13.5	7.1	72	13	6.8	72	12	7.25	72	12.5	7.1	73	12.5	7.7	73.5	13	40.2254	NBW	term	-0.63
24	Primary	155	Female	CBA	2.95	48	10.5	37	Illiterate	3.6	56.5	11.6	4.2	57	12	5.6	59	12	5.6	60	13	6.2	63	12.4	6.2	65	13	6.7	65.5	13	6.7	66	12.8	7.7	66	13.5	7.8	67.2	13.8	8	69.5	14	7.8	70	12.6	39.5448	NBW	term	-0.63
24	Primary	157	Male	HC	3	49	10	39	Primary	4.48	52	14				6.5	62	16	6.7	63	16	7.11	64	16	7.5	64	16	8	65	18	7.4	65	16	6.8	68	13	6.4	69	12	7.3	70	12	8	71	13	38.1836	NBW	term	-0.73
24	Illiterate	157	Male	CBA	3	49.5	9.8	61	literacy	3.9	55	12	5	58	13	5.2	61	13.5	5.5	63	13.5	5.3	63	11.7	5.5	66	12.5	5.6	66.5	11.5	5.6	67	12.5	6.2	70	12.7	6.3	70	12.8	6.3	70	12.5	6.4	71.2	13.2	39.5448	NBW	term	-0.73
24	Illiterate	164	Female	CBA	3.25	47.5	9.6	33	Illiterate	4.5	55	12	5.7	59	12.8	6	61.5	13	6.6	64	13	7.4	66.5	13.4	7.5	68	13.5	7.5	68.5	13.5	8.1	68.5	13.5	8.4	72	13	8.95	73	14	9.2	74	14.5	9.9	75	14	38.1836	NBW	term	0.04
24	Illiterate	172	Male	CBA	3.15	53	10.5	46	literacy	4.3	59	12	5.15	60.5	12.5	5.2	61.5	13	6.5	62	13.5	6.6	63.5	13.3	6.2	68	13	6.3	68	13	7	68.5	14	7.6	71	13	7.5	72	13.5	7.6	72.5	13.6	7.7	73	13.5	39.5448	NBW	term	-0.41
24	Illiterate	159	Female	CBA	3.05	50	11	55	Illiterate	4.3	52	12.5	5.1	56	13	5.9	61	14	6.5	62	14	6.9	65	15	7.4	65	14.5	8.15	68	14.9	8	71	15	8.35	71	14.8	8.8	72	14.6	9	72.2	15.5	9.2	74	16	40.2254	NBW	term	-0.4
24	Illiterate	169	Male	HC	3.24	51	11	55	Illiterate				7.4	55	17	8.08	60	18	8.1	61	18	8.26	63	18	8.36	64	18	9	65	17	8.8	65	18	8.8	70	16	8.4	70	16	7.9	72	17	8.2	72	14	37.503	NBW	term	-0.22
24	Illiterate	170	Male	Home	3.9	50	11	29	Illiterate	5	51	13	7	58	18				8.1	64	15				8.7	70	15	9.1	71	16	9.4	73	16	9.6	73	17	9	73	15							42.2672	NBW	term	1.08
24	Illiterate	171	Male	HC	3.48	51	10.3	27	literacy	4.9	56	12.5	5.5	58	14	5.8	63	14.8	6.3	65	15.2	5.8	67	12	6.4	68	12.7	6.7	72	12.3	6.7	72	12.3	7.1	73	13.1				7.2	75	13	7.6	75.2	13.2	38.1836	NBW	term	0.27
24	Koranic	167	Female	CBA	2.4	49.5	10	30	Illiterate	3.6	50	11.5	4.35	54	12.3	4.65	57	13	5.1	63.5	12.5	5.4	64	13	5.6	64	12	6	65	13	6.3	66.5	12.5	6.2	67	14.5	6.6	68.5	14	7	70	13.7	7.7	72	13.8	37.503	LBW	term	-1.99
24	Illiterate	173	Male	HC	3.2	46	12	42	Illiterate	5.06	63	14	5	63	14	7	64	16	7.2	65	16	7.7	68	16	8	68	15	8.2	69	15	8.6	70	15	8.7	71	16	8.7	72	16	8.9	73	17	7.7	73	15	41.5866	NBW	term	-0.3
24	Illiterate	164	Female	Home	2.74	50	9	32	Illiterate	3.8	53.7	10.3	4.99	56	12.5	5.75	60	12	6.3	64	12.5	6.5	66	12.6	6.8	67	12.7	7.1	68.5	13	7.54	70	13.5	7.4	70.5	13.2	7.8	71	13.5	8.25	71.6	13.5	8.7	72	14.2	38.1836	NBW	term	-1.13
24	Illiterate	171	Female	Home	3.2	47.2	10	42	Illiterate													6.4	62.5	13	7.2	65	13	7.3	72	14.2	7.7	72.2	14	7.9	72.5	14	7.3	72.8	14				8.2	73.2	14.1	38.8642	NBW	term	-0.07
24	Illiterate	149	Male	Home	2.5	51	10	38	Primary				4.8	57	12	5.4	62	15				6.2	65	14				6.6	65	13																40.906	NBW	term	-1.9
24	Primary	169	Male	HC	2.9	48	10.2	25	Secondary	4.5	52	13	5.4	56	15	6.3	60	14	6.2	61	13	7.1	62	13	7.2	67	13.5	8.3	67.5	14	8.2	69	13.5	8.2	70.5	14.5	7.8	71	14	7.2	71	13	8.1	71	13.4	38.8642	NBW	term	-0.96
24	Illiterate	150	Male	CBA	2.9	50	11	41	literacy	3.9	53.5	11				5.1	59.5	12.5	5.6	62	12.5	5.9	65	13	6.2	66.5	12.5	6	66.5	12	6.6	68	12.5	6.8	68	12.5	7	70	12	7.2	72	12.5	7.4	74	12	39.5448	NBW	term	-0.96
24	Illiterate	179	Male	HC	2.19	45	9	42	Illiterate	4.16	49	13	4.02	53	14	5.8	54	15	6	56	15	6.4	60	15	7	63	14	7.4	65	15	7.5	65	15	7.6	68	14	7.6	69	15	9.3	70	14	9.4	70	14	39.5448	LBW	term	-2.7
24	Illiterate	154	Male	HC	4.1	49	13	43	Illiterate	3.4	52	11	4.8	53	12	5.2	54	12	5.9	55	13										8	66	15	9.4	67	15	9.3	67	15	9.4	67	15	9.5	70	16	41.5866	NBW	term	1.44
24	Illiterate	172	Female	HC	2.59	51	11	31	Illiterate	3.6	53	11	4.555	54	12.6	5.05	58	12	5.5	61.5	11.8	5.7	63	11.6	6.15	65	13	5.6	66.5	11	5.4	66.5	10.5	5.5	68	10	6	68.5	11.3	6.1	68.5	10.6	6.35	69	11	37.503	NBW	term	-1.5
24	Illiterate	170	Male	CBA	2.3	46	9.5	61	Illiterate	2.7	53	10.5	3.9	54.5	10.5	4.9	59	12.5	4.7	59	13	6.25	63	12.5	6.15	67	13	5.8	67	12.4	6	67	13	6.2	69	13	6.5	71	12.8	7.2	72	13	7.1	73	12.8	36.8224	LBW	premature	-2.41
24	Illiterate		Male	Home	2.8	50	10	36	Primary	4.5	50.9	11.1	5.6	52	13.2	6.15	56	13.5	6.7	60.1	13.8	6.9	60.5	14	7.6	61	14.5	7.9	65	14.6	8.1	70	15	8.4	70.5	15.5	8.1	70.5	15.7	8.4	70.6	15	8.8	73	14.4	39.5448	NBW	term	-1.18
24	Illiterate	162	Male	CBA	3.2	50	10	33	Illiterate	4.5	55	12.5	5.2	60	13.8	5.85	63	14	6.4	64	14.5	6.3	65	14	6.5	66.3	13	6.4	67	12.5	6.7	68	13	7.3	70	13	7.1	71	15	7.2	71.5	14	8.1	72	13.5	40.2254	NBW	term	-0.3
24	Illiterate	157	Female	CBA	2.65	48	9	27	Primary	3.4	53	12	4.9	57	12.5	5.95	61	13.5	6.6	64	14	6.4	64.5	13	7.2	67	14	7.1	67	13.5	7.3	69	14.5	7.4	69.5	12.5	8.2	70	15	8.3	71.5	13.8	8.45	72	14	38.1836	NBW	term	-1.35
24	Illiterate	157	Male	HC	3.73	52	13																																							39.5448	NBW	term	0.76
24	literacy	174	Male	HC	2.91	49	12	29	Illiterate				6	66	14	5.9	66	14	5.9	66	14				7.1	69	15	7	69	15	7.5	69	15	7.6	70	14	7.8	74	14	8	74	14	8.2	74	14	38.8642	NBW	term	-0.93
24	Illiterate	163	Male	HC	3.45	48	11	60	Illiterate	4.7	52	13				7	56	14	7	56	14	7.3	66	15	7.3	66	15	8	68	16	8	68	16	7.9	69	16	6.7	69	13	7	70	14	8.2	77	15	42.2672	NBW	term	0.21
24	Illiterate	165	Male	HC	2.82	50	11	31	Secondary	3.99	57.3	11.2	5.5	59.4	11.8	6.25	63.5	13.3	7.4	66	14	8.3	68	14.5	7.3	70	13	7.9	70.5	14.5	8.6	73	14	8.7	74	14	8.8	75.3	14	9.2	75.5	15.2	9.05	75.5	14	37.503	NBW	term	-1.14
24	Illiterate	168	Male	Home	3.6	49	12	32	Illiterate	6.1	54	13	7	58	14.2	7.7	62	15	8.55	66	16	8.65	68	16	8.9	69.5	14.6	9.5	70	15	9	70	14.5	9.25	70.5	14.6	9.5	71	14.9	9.7	72	15.2	9.95	73	15.7	40.906	NBW	term	0.51
24	Illiterate	161	Female	CBA	2.9	51	10	44	literacy	4	54	11.3	4.6	59	11.5	5.25	59	13.5	5.9	59	13	6.15	60	13.5	6.3	61	13.5	5.4	62	11.5	5.8	63	12	6	64	12	6.2	64.5	12.1	6.2	64.8	11.5	6.2	65.5	11.5	38.8642	NBW	term	-0.75
24	Koranic	163	Female	HC	2.7	50	10	38	literacy				5.4	52	13.2							6.6	66	13				7.1	67.9	14.5				7.5	70	15	7.6	71	15	7	71	15	8.3	72.6	15.2	38.8642	NBW	term	-1.23
24	Illiterate		Male	HC	2.95	48	9.8	37	Illiterate	3.8	49	11	5.65	54	13	6.2	59.5	14.4	7.1	59.6	14.6				7.9	64.8	14.3	8.2	66.5	14				8.3	69	14.1	7.4	71	14.8	7.6	71.2	14.1	8.3	72	14.2	39.5448	NBW	term	-0.84
24	Illiterate	164	Female	CBA	2.9	49	11	32	literacy	4.15	55	13	5.45	57	13.5	6	60	13.5	7	64	16	7.4	64	15	7.7	65	15	8.4	70	15.5	8.5	71	16	9.1	73	15	9.3	73.6	15	9.1	75	16	9.6	76	16	40.2254	NBW	term	-0.75
24	Illiterate	163	Female	Home	2.7	48	13.5	70	Illiterate	3.9	50	12.5	4.4	53	12.5	5.1	58.5	12	5.9	62.5	13	6.2	63	14	6.1	63	13	5.9	63	13	6.8	65	13	7.2	69.5	13.2	7.5	72	13.6	7.3	72	13.5	8	72.5	14	40.906	NBW	term	-1.23
24	Primary	157	Male	CBA	3.1	54	10	36	Illiterate	3.65	56	11	4.6	58	12				5.3	60.5	12	5.5	61.5	11	6	66	12	6.6	67	12.7	6.8	67.5	12.7	7	68	13	6.7	70	12	6.7	70.5	11.5	7	71	12	40.2254	NBW	term	-0.52
24	Illiterate	166	Female	CBA	2.55	49	10	32	Illiterate	4	57.5	12	4.2	58	12.5	5.1	58	13																												40.906	NBW	term	-1.6
25	Illiterate	167	Male	CBA	3.01	54	11	60	literacy	4.8	58	12	5.3	60	14	6.9	61	16	7	65	16	7.5	68	15	7.9	72	14	8.2	73	15	8.4	76	16	8.7	76	16	8.9	76	16	8.8	76	14	9	76	16	41.5866	NBW	term	-0.71
25	Illiterate	168	Female	HC	3.2	50	10.2	27	literacy	4.9	54.5	12	5.1	60.5	12.2	5.6	62	12.8	6	65	13	6.9	65.1	13.4													6.3	71	13.5	7.3	72.1	13.6	6.3	72.4	11	38.1836	NBW	term	-0.07
25	Primary	171	Female	HC	3.3	51	10.8	35	Koranic	3.9	51.6	11.7	4.8	52	12.4	5.2	56	12.5				5.8	61	12.6	5.5	63	12.6	6.1	64	12.5	6.3	65	12.5	6.8	65	13	6.9	67.4	13.2				7.8	70	13.5	38.1836	NBW	term	0.15
25	Illiterate	151	Male	CBA	2.45	48.5	10	32	literacy	3.6	54	11	4.3	55.5	12.5	5.2	58	13.5	5.2	62.5	13.5	5.7	65	13.5	5.9	66	13	6.5	67.5	13.5	6.9	68	13	7	70	13	7.4	72	13	7.6	72	13.5	7.8	73	14	40.2254	LBW	term	-2.02
25	Koranic		Male	HC	2.56	47	9	28	literacy				5.1	53	13	5.8	59	13.6	6.4	60.1	14	6.9	60.2	14.8	7.2	60.6	14.6	7	62	13.9				7.8	66	14	6.9	66.2	13	6.2	67	13.1	6.7	68	12	36.8224	NBW	premature	-1.75
25	Illiterate	161	Male	HC	2.9	47	11	50	literacy	4.4	54	12.6	5.3	60	13.2	5.5	61	14.5	5.7	68	13.5	6.6	68	13.3	6.75	68.5	14							6.6	71	14	6.6	71.5	13				7.05	72.8	14.8	38.1836	NBW	term	-0.96
25	Illiterate	171	Male	HC	2.45	49	10	34	Secondary	4.1	56	11.5	5.2	60	13	5.945	65.4	13.6	6.15	66.4	13.8	6.85	67.5	12.5	7.2	68.5	14	7.4	69	14.3	7.5	71	13.2	7.65	72	13.5	8.15	74.8	14.7	8.75	75	13.9	8.8	75.5	14.2	38.8642	LBW	term	-2.02
25	Illiterate	162	Female	CBA	2.65	51	9	26	Koranic	3.7	52.5	12	4.9	56	13	5.6	60	13	6.15	63	14	6.5	63	13.5	7	66	13.5	7.9	68.5	13	7.5	70	12	7.2	70.6	11.8	7.4	71	12	7.5	71.5	12.5	8	72	13	37.503	NBW	term	-1.35
25	Primary	163	Male	HC	3.2	49	10.5	33	literacy	4.49	56	13	6	59	13.8	6.8	63	14.6	7.6	64.2	14.5	6.9	66	13.5	7.5	67.5	14	7.75	70	13.6	8.1	71	14	8.25	72	13.5	8.4	72	14	8.7	72.5	14	8.95	73	14.2	40.2254	NBW	term	-0.3
25	Illiterate	165	Male	HC	2.7	49	10	50	Illiterate				5.1	62	14	5.2	63	14	5.4	64	13				5.6	66	14	6.2	66	14	6.4	66	13	6.5	68	14	6.5	69	13	6.5	69	14	6.7	70	14	38.1836	NBW	term	-1.42
25	Illiterate	162	Female	HC	2.46	46	9	47	Illiterate	3.8	54	11.5	3.85	57	10.5	4.49	62	12	4.9	63	10	4.8	64	10	5.2	65.3	9.6	5.6	65.5	9.8	5.35	66	10.5	6.05	69.5	11	6.45	70	11	6.8	71.5	12	7	71.5	11	38.1836	LBW	term	-1.83
25	literacy	160	Male	CBA	3	47	10.1	27	Primary				6.8	56.3	12.8	7.3	58.1	13.4	8	60.3	14.5	8	60.3	14.5	7.3	61.7	14.6	8.6	63	15				9.4	68.1	15.8	9.7	69	15.8	9.9	73	15.8	10.4	73.2	15.8	40.906	NBW	term	-0.73
25	Illiterate	174	Male	CBA	2.8	52	10	38	Illiterate	4.6	56.6	10.6	4.4	58.5	10.8	4.95	61	11.1	5.25	62.5	12	5.5	64	12.3	5.7	67	12.5	5.85	67.5	12.2	6.2	69	12.5	6.8	70	13	7.25	70	13.5	7.6	71	13.4	7.45	71.2	13	40.2254	NBW	term	-1.18
25	Illiterate	172	Female	CBA	3	51	12	57	Illiterate	4.33	52	13	4.5	53	14	6.08	56	15	6.9	61	15	7.1	62	14	7.3	65	15	7.5	68	15	8	71	16	8.4	72	16	8.7	73	16	8.9	76	17	9	76	16	39.5448	NBW	term	-0.52
25	Illiterate	149	Male	HC	2.7	47	11	37	Illiterate	3.6	52	11	4.48	58	12	5	61	12	5.35	63	13	5.5	64	13.7	5.75	65.2	12	5.75	66.6	11.4	5.85	67.4	12.5	5.85	68	11	5.9	68.5	11.2	5.9	70	11	6.15	70	11	38.8642	NBW	term	-1.42
25	Illiterate	164	Female	HC	2.85	48	11		Primary				5.21	53	15	6.2	56	15	6.3	58	15				6.3	62	15	7	67	14	6.8	67	13	6.7	68	16	6.8	69	15	7.5	69	15	7.7	70	15	40.2254	NBW	term	-0.87
25	Illiterate	166	Female	HC	2.2	49	8.7	44	literacy	3.8	54.5	11.5	4.1	57	11.5	4.8	58	12	5.2	60	12.5	6.5	62	13.5	5.7	64	14	6.1	67.5	12.5																38.1836	LBW	term	-2.53
25	Illiterate	165	Male	HC	2.8	49.1	9.4	42	Illiterate	4.3	55	11.5	5.03	56.3	12.5	5.8	59	13	6.1	63	12	6	65	11.7	6.3	70	12	6.25	71	11.5	6.5	71.5	12	6.85	72	12	7.2	72.4	12.5	7.4	73	12.5	7.75	73.5	13	38.1836	NBW	term	-1.18
25	Primary		Male	CBA	2.85	49	10	30	Illiterate							5.2	63	12																												38.8642	NBW	term	-1.07
25	Illiterate	166	Male	HC	2.77	55.5	9.2	44	literacy	4.2	60.5	11.5	5.35	61	12.5				6.9	65	14.5	7.2	65	13.5	7.4	67	15	7.7	69	13.5																40.2254	NBW	term	-1.25
25	Illiterate	157	Male	HC	3.1	53	11.2	32	Illiterate	4.55	57	12	5.4	59	13	5.95	62	14	6.3	65	13.8	6.5	67	13	6.7	68	13.1	6.3	70	12	7.3	71	12.5	7.6	72	14	7.7	72.5	14.2	7.9	72.5	13.5	8.3	74.5	14	41.5866	NBW	term	-0.52
25	literacy	166	Female	HC	2.41	44	10	43	Koranic	3	51	11				5.15	57	13	5.6	59	14	6.6	62	15	5.84	62	15	5.6	63	15	6.1	65	15	6.6	68	14	7	71	14	6.9	71	14	7.2	72	14	36.8224	LBW	premature	-1.96
25	Illiterate	166	Male	HC	3.19	49	11	43	literacy	4.2	52.8	11.5	5	54	12	6.49	62.5	13.2	6.55	65	13	6.8	67	13.6	7.25	68.5	12.9	7.7	70	13.6	7.55	70	12.8	7.6	70.5	12.5	7.85	71	13	8.2	72	13.4	8.5	72.5	13.5	41.5866	NBW	term	-0.33
25	Illiterate	160	Male	HC	3.12	48	11		Illiterate	4.85	55	13																																		38.1836	NBW	term	-0.47
25	Illiterate	164	Male	CBA	2.64	47	10	59	Illiterate	4.7	56	11	5	57	12							6.2	68	13	7	70	13	7.5	71	14	7.9	72	14	8	73	15	8.1	74	15.1	8.5	75	15	8.2	75	14	40.2254	NBW	term	-1.56
25	Illiterate	167	Male	HC	3.24	52	12	57	Koranic	4.41	53	13	5.6	53	13	5.7	54	14	6.2	54	15	7.1	63	16	7.7	64	16	7.9	65	16	7.9	68	16	8	70	15	7.7	71	15	8.2	71	15	8.35	72	15	38.1836	NBW	term	-0.22
25	Illiterate	154	Female	Home	3.15	52.5	9.5	56	Illiterate	4.2	56	12	4.7	61	13	5.6	62.5	13.5	6	63	13.5	6.2	64	13	5.95	64	12	6.2	66.5	12	5.9	67	12	6.2	67.5	13	7	69	12.5	7.35	70	13	7.5	70.2	13	37.503	NBW	term	-0.18
25	Illiterate	168	Female	HC	2.3	49	9			3	54	9.5	3.65	55	10	3.8	57	10.4	4	57.5	11	4.25	58	11.7	4.8	59	12	5.2	60	12.3	5.6	60	13	5.8	62	11.5										33.4194	LBW	premature	-2.25
25	Koranic	162	Female	HC	2.75	49	11	28	Primary	3.8	51	12	4.99	57.5	12.5	6.1	62	12.5	5.3	62.2	11.6	5.5	63	12	5.6	63.6	10.5	5.85	64	11	6	66	11	5.78	67	11.5	6.05	67.2	11.4	5.8	68	10	6.4	69.5	11	40.906	NBW	term	-1.11
25	Illiterate	168	Male	HC	1.95	45	9	31	Primary	3.3	50	10.2	3.8	55	11.5	4.6	58	13	5.6	60.5	13.5	5.7	62	14	6.1	64	14	6.3	66	14.5	6.4	67	12.5	5.9	68	12	6.5	68.5	12.5	6	69	12.5	6.6	69	12	37.503	LBW	term	-3.34
25	Illiterate	171	Female	CBA	3	50	10.3	31	Illiterate	5.1	57	13.2	5.9	61	14	6.2	64	14	6.9	66	13.6	7.3	67	14	7.6	68	14	8	70	14.5	8	72.5	14.5	8.3	73	15.5	8.6	74	14.8	9	76	16	9.45	77.2	15.8	38.8642	NBW	term	-0.52
25	Illiterate	166	Female	CBA	3.2	49.8	10.7	35	Illiterate				5.8	55	11				6.4	60.1	12.3	7	62.5	13.5	7.3	64.1	14	8.1	64.2	14	8	66	14.5	7.7	66	14	8.2	67	13.8	8.3	67	13.2	8.5	70	13.5	40.2254	NBW	term	-0.07
25	Illiterate	162	Female	HC	3.43	51	11.5	34	Koranic	4.3	55	12	5.4	62	12	5.9	63.8	12.2	6.5	65.2	12.7	6.8	66	13	7.4	67.5	13.2	7.45	68	13	7.85	69	14	7.8	69.4	12.5	8.35	70.5	13	8.55	71	13	8.85	72.5	14.2	40.2254	NBW	term	0.42
25	Primary	161	Female	CBA	2.9	44	10	30	Illiterate	4	52	12.5	5	56	12	5.15	57	12.5																												40.2254	NBW	term	-0.75
25	Illiterate	161	Female	HC	3	49	12	27	Illiterate	4.61	53	14				5.3	56	15	5.7	58	14	6.1	62	14	6.4	62	15	6	63	14	5.4	64	13	6.8	65	13	6.9	66	12	6.7	68	14	6.9	69	15	38.1836	NBW	term	-0.52
25	Illiterate	160	Male	HC	2.58	48	12	39	Illiterate	4	60	13	5.1	62	14	5.9	63	15	6	64	15	6.2	64	14	6.5	66	15	7.1	66	16	7.5	67	16	6.5	67	14	7.2	68	14	7.8	69	15	8	70	15	39.5448	NBW	term	-1.7
25	Illiterate	163	Male	CBA	3	52	10.5	67	Illiterate							5.9	62	14							6.9	67	15.5				7.6	69.5	13.5				7.7	72	14	7.3	73	11	7.3	74.5	12.5	40.2254	NBW	term	-0.73
25	Illiterate	151	Male	CBA	2.84	44	10	45	Illiterate	4.1	55	12	4.96	57	13.5	5.8	60	12	6.2	65	12.4	6.5	66.5	13	6.8	67.5	15.2	7	68.4	15	6.7	70	15	6.85	71	14	7.4	72	13	7.8	73.5	13.3	8.2	74	13.5	38.1836	NBW	term	-1.09
25	Illiterate	178	Female	Home	3.13	49	11	52	Illiterate	5.1	54	12	5.9	57	12.7	6.6	59	13	6.9	62	13.2	6.7	64	13.5	7	67	13.7	7.7	69	14	7.5	70.5	13.8	7.1	72	14.5	6.8	72	12	7.3	73	12.5	7.65	74.5	13	41.5866	NBW	term	-0.23
25	Illiterate	164	Female	CBA	3.55	49	11	40	literacy	4.35	56	12	5.15	60	14	5.9	62	14	6.3	64	14	6.05	65	13	6.4	65	13	7.2	68	15	7.3	69	14	7.5	70	14	7.7	71	14	7.9	74	14	8.35	74	14	40.906	NBW	term	0.67
25	Illiterate	166	Female	HC	3.03	51.5	10	58	Illiterate	4.2	52	11	4.8	56	11.6	5.5	59.4	12	5.9	62.4	12	6.2	65.5	11.8	6.05	67	11	6.2	67	10.8	6	69	11.2	6.1	69	11	6.55	71.3	11	6.7	71.5	11	6.75	72.5	11.3	40.2254	NBW	term	-0.45
25	literacy	164	Female	HC	2.58	48	9	30	Koranic	4.9	61	14	6	63	15	6.85	64	15	6.9	65	16	7.1	65	16	7.2	67	17	8.2	70	17	8.4	71	18	8.7	71	18	8.6	72	17	8.8	72	17	9.5	72	17	38.1836	NBW	term	-1.52
25	Illiterate	179	Female	HC	3.01	48	12	20	Illiterate	4.85	58	14	5	60	15	5.8	62	15				6.4	63	15	7.5	68	16	8	72	16	8.6	73	16	8.4	76	16	8.5	77	17	8.9	77	17	9.5	77	16	38.1836	NBW	term	-0.5
25	Primary	174	Female	CBA	3	52	10.8	46	Illiterate	3.6	54	11	4.1	56	12	5.35	60	14	6.5	63	14.5	6.8	65	14.5	6.5	66	13	7.1	67	14.5	7.8	69.5	14.5	8.05	70	14.8	8.2	70.5	14.7	8.5	70.5	14.7	8.6	74	15.5	40.906	NBW	term	-0.52
25	Primary	164	Female	CBA	3	51	10.5	28	Illiterate	2.9	53	10.4	4.5	60	12.2	5.3	60	12	5.6	61	12.5				6	64	13	6.1	64	13				6.6	68	12.5	7.1	68.5	13.4	7.1	69.5	13.3	7.3	70.5	13.4	38.1836	NBW	term	-0.52
25	literacy	159	Female	CBA	3.2	50	12	30	Koranic	4.1	55	12	5.2	56	14	5.75	58	14	5.7	61	14	5.7	66	12	5.9	67	13	6.7	67	12	6.9	70	14	7.1	71	13	7.3	71	14				7.1	72	13	40.906	NBW	term	-0.07
25	Illiterate	162	Male	CBA	2.83	47	10	40	Primary	5.05	58.9	12.6	6.1	62	12.5	5.9	64	12	6	65.2	13	6.4	65.5	12.7	6.2	67	12.7	6.9	70	13	7.1	70.5	13	7.1	71	12.7	7.3	72	12.8							38.8642	NBW	term	-1.11
25	Illiterate	166	Male	HC	3.075	48	10.5	32	Illiterate	4.39	54.5	13	5.3	60	13.9	6.1	62	14	6.26	64	12.6	6.9	66	12.9	6.95	68.3	12.4	6.9	70	12.6	7.16	70	12.5	7.3	70	12.8	7.2	70.5	13	7.3	71	13.2	7.3	71.5	13.5	39.5448	NBW	term	-0.57
25	Koranic	174	Female	HC	3	50	12	54	literacy	4.13	56	12	5.2	59	13	6.1	62.5	13	6.7	63	12.8	7.6	67.4	13.4	7.85	68.6	14	8.25	70.8	13.9	8.65	72.6	14	8.95	75	14	9.4	75	14.2	9.75	75.2	14	10	78	14.5	37.503	NBW	term	-0.52
25	literacy	171	Male	Home	2.7	47	10	50	Illiterate				6.15	58	11	5.95	60	12	6.2	62	13	5.9	64	14	6	64	13	6.3	65	13	6.5	66	14.5	6.7	67	14	7.3	68	15	7.9	69	15	8	72	15	38.1836	NBW	term	-1.42
25	literacy	174	Male	HC	3.07	50	11	23	Illiterate	5.1	56	13	5.6	62	14	6.1	67	14	6.62	68	14	7.4	70	14	7.5	71	14.7	7.6	72	15	7.9	73	15.5	8.25	74.5	15.6	8.4	75	15.5	8.65	75	16	8.5	75	14.8	40.906	NBW	term	-0.58
25	Illiterate	158	Male	CBA	3.15	49	10	30	Primary	4.3	57	11	5.4	61	14	6.6	64	15	6.9	66	15	6.9	66	14	7.4	69	14	7.6	69.5	13	7.5	70	14	8.4	71	14	8	74	15	8.4	75	15	8.6	75	14	41.5866	NBW	term	-0.41
25	Illiterate	172	Female	HC	2.91	42	11	54	Primary	3.65	51	14	5.2	59	14	5.9	60	15	6.9	61	15	6.8	62	15	6.7	65	16	6.7	67	15	6.9	68	16	7.6	68	14	8.1	68	14	8	71	14	8.2	72	16	37.503	NBW	term	-0.73
25	Illiterate	167	Male	HC	2.34	47	10		Illiterate	3.5	50	11																																		37.503	LBW	term	-2.3
25	Illiterate	168	Female	HC	2	46	9		Koranic	2.68	51	9	3.35	54	10	3.5	56	10.6	3.6	56.5	11	4.1	58	11.8	4.75	61	12	5.1	63	12.5	5.4	65	13	5.8	66	11.5										33.4194	LBW	premature	-3.09
25	Illiterate	172	Female	CBA	3.19	51	11	61	Illiterate	4.8	57	13	6	58	14	7.7	61	16				6.5	61	14	7.5	66	14							8.4	70	15	8.5	71	15	8.4	71	15	9	72	16	42.2672	NBW	term	-0.09
25	Primary	167	Male	CBA	2.8	52	10	51	Illiterate	4.3	54.5	12	4.8	57.5	12.5	5.2	60	12.5	5.5	63	13	6.1	64	13	6.2	67	12	6.4	69	12.5	6.9	70	12.5	7	71	12	6.7	72.5	12.2	6.9	72.6	12	7.2	73	13	39.5448	NBW	term	-1.18
25	Illiterate	167	Female	HC	2.89	47	10	37	Primary	4.16	66	15	5.5	67	15	6.1	67	15	5.2	67	15	6.5	67	16	7	67	14	7.2	68	15	7.4	69	15	7.3	69	16	7.5	70	15	7.6	71	15	8	72	14	38.8642	NBW	term	-0.77
25	Illiterate	170	Female	HC	3.08	49	11	27	Illiterate	4.47	53	13	6.15	54	16	7.5	56	16	8.6	65	16	8.9	65	17	9.1	65	17	9.4	70	16	9.5	72	15	9.5	73	17	9	74	18				10	74	16	38.1836	NBW	term	-0.34
25	Illiterate	157	Female	HC	2.7	47	11	32	Koranic	3.81	50	13	5.15	52	16	6.2	57	16	6.7	57	16	6.3	58	16	6.6	64	15	7.7	66	15	8.2	69	15	8.5	71	16	8.6	72	16	8.3	72	16	8.1	73	15	40.2254	NBW	term	-1.23
25	Illiterate	164	Male	Home	2.57	49	11	42	Illiterate	3.1	53.4	11.2	3.7	56	12	5.4	59.6	12.7	5.5	61	13	5.9	63.2	13.4	6.6	65	12.6	6.49	68.6	11.5	7	70	12	7.05	71.9	12.4	7	72	11.6	7.2	72.5	12	7.4	73	12.5	39.5448	NBW	term	-1.73
25	Illiterate	168	Female	CBA	3.45	50	11	29	literacy	4.55	56	13	5.3	59	13	5.65	61	14	5.75	66	14	6.1	68	13	6.3	69	14	6.8	69	14	7	70	14	6.8	71	13	6.9	72	14	5.7	72	13	6.4	73	13	40.906	NBW	term	0.47
25	Illiterate	166	Female	HC	2.75	48	8.2	60	Primary	4.4	50	14	4.8	51	15	5.4	54	15	6.2	54	16	6.25	59	17	6.95	63	17	7.1	66	18	7	66	18	7.15	67	18				8.3	69	16	8.5	76	16.5	38.1836	NBW	term	-1.11
25	Illiterate	157	Female	CBA	2.85	46	9	52	Illiterate	3.6	51.5	10.5	3.5	53	10.5	4.1	55	10.5	4.35	58.3	11	4.9	60	12	5.2	62.3	12.5	5.5	64	12.5	5.6	64.6	12.6	6	65.6	12.6	6.1	67	12.6	6.1	67	12.6	6.25	67	12.6	38.1836	NBW	term	-0.87
25	Illiterate	160	Male	HC	2.76	49	12	39	Illiterate	4.2	55	13	5.3	56	14	6.1	63	15	6.1	63	15	6.5	63	14	6.5	64	14	6.9	65	15	7.2	66	15	6.5	66	15	7	67	15	7.8	68	14	8	71	14	38.8642	NBW	term	-1.28
25	Koranic	162	Male	HC	2.85	48	11	37	Primary	3.9	52	11.9	5	56	12.4	5.8	58	12.4	6.1	60	12.3	6.6	65	12.5	7.1	65.2	12.7	7.6	65.3	13	7.1	67.9	13.4	6.9	69	13.2	7.6	71	13	7.9	72	13.5	7.9	72	13.6	38.8642	NBW	term	-1.07
25	Illiterate	160	Female	CBA	2.95	52.5	10.5	33	literacy	3.5	53	10.5	3.6	55	11	4.2	57	11	5.1	58.5	11.7	5.5	63	11.4	6.2	65	12.5	6.8	65.5	13	6.8	68	12.8	6.9	69	13	7.2	69	13	7.45	70.8	13.5	7.8	72.6	13.3	38.8642	NBW	term	-0.63
25	Illiterate	184	Female	CBA	3.3	51	11.5	34	Illiterate	4.6	53	13	5.8	61	15	6.4	62	15.5	6.5	63	14.5	7.2	63	14.5	7.7	67	15	7.6	68	15	7.3	68	15	6.3	68.5	13	7.3	69	13.5	8.1	71	13.5	8.4	71.5	14	38.1836	NBW	term	0.15
25	Illiterate	156	Female	Home	3	51	11		Illiterate	4.1	53	12																																		39.5448	NBW	term	-0.52
26	Illiterate	168	Male	HC	3.5	53.5	11.5	30	literacy	4.4	54	12.2	5.3	58	14	6.1	62	13.5	6.35	63.5	13.5	6.3	65	13	6.9	66	13	7.2	67	13.3	7.6	69.5	13.8	7.4	73.5	13	7.7	74	13	7.6	74	14	7.7	74	12.5	39.5448	NBW	term	0.31
26	Illiterate	174	Male	CBA	3	51	9.5	38	Illiterate	4.45	56	11.5	4.5	57	12	5.6	62	12.5	6.6	64	14.5	6.3	65	13	6.9	66	13.5	7.3	67.5	13	6.85	68	12.5	6.5	71	13	6.3	71	12	6.6	71.4	12	7.4	72	13	38.8642	NBW	term	-0.73
26	Illiterate	164	Male	Home	3.2	49.2	11.1	69	Illiterate	4.17	56	9	4.17	56	10.5	5.3	60	12.8	5.6	61	12.8																									40.2254	NBW	term	-0.3
26	Illiterate	174	Female	CBA	2.1	46	9	34	Illiterate	2.8	49	10	3.3	52	11.8	5.3	56	13.5	5.7	59.5	14.5	5.8	61	14.5	5.9	65	14	6	66	14.5	5.9	66	13	6.9	66	13	7	67.5	12.8	7.5	70	13.5	7.5	70.5	12.8	38.1836	LBW	term	-2.81
26	Illiterate	173	Male	HC	2.85	50	10	57	literacy	4.1	53	12	4.9	56	13.1	5.9	61.5	14	6.9	62.8	14.1	7.5	63	14.5	8.4	64.9	14.3	7	67	14.4	7.3	70	13.8	7.8	70.5	13.5	8.1	71	13	8.3	71.3	13.1	8	73	13	38.1836	NBW	term	-1.07
26	Illiterate	165	Male	CBA	2.76	49	11	29	Illiterate	4.37	49	14	5.9	52	14	5.8	57	14	6.9	58	15	6.8	58	15	7	62	15	7.5	68	15	7.9	70	15	8	72	16	7.6	72	15	7.8	73	13	7.8	73	14	40.906	NBW	term	-1.28
26	literacy	172	Female	CBA	2.5	47	10	48	Illiterate	3.2	50.1	10.6	4.1	52	11.6				4.6	52.9	12.2	5	53.8	12.4	5.7	59	12.8	5.8	60	12.8	5.8	60.2	12	6.2	60.4	12	6.3	64	12	6.6	66	12	6.8	70	12	38.8642	NBW	term	-1.73
26	Illiterate	179	Female	CBA	2.9	50	11	46	Illiterate	4.1	52	12	4.65	54	12	5.5	60	13	6.25	62.5	13.3	6.7	63.9	13.8	7.1	68	13	7.3	70	13.7	7.5	70.5	13.5	7.65	71	13	7.35	71.5	13	7.5	72	13.5	8	72.5	14	40.906	NBW	term	-0.75
26	Primary		Female	CBA	2.8	49	10.2	31	Primary	3.8	53	12.5	4.5	53.5	12.7	5.4	56	12.9	6.1	56.1	13.8	6.3	60	13.5	6.7	61	13.5	7.2	62	13	7.7	63.1	13.9	7.9	64	13.7	7.6	66.9	13.4	7.9	70	14	8.1	71	14.5	39.5448	NBW	term	-0.99
26	Secondary	160	Male	CBA	2.45	52	9.5	26	Illiterate	3.8	56	10.5	4.9	59	13	6.25	63	14.3	7	63.5	14	7.2	65	14	6.7	66.5	13.8	7.3	69.5	14	7.9	70	14.2	8.3	72	14	7.6	73.5	12.5	8.2	74	13	8	74.2	13	40.906	LBW	term	-2.02
26	Illiterate	152	Male	Home	3.15	50	11.8	31	Koranic	4.84	55	13	5.8	58	14.2	6.8	65	15	7.5	66	15.5	8.4	66	17.5	8	67.5	16				9	73	16.5	8.7	74	16.5	9.5	74	16	9.6	74	15	9.5	74	15.5	42.2672	NBW	term	-0.41
26	Illiterate	158	Female	Home	2.4	49	10	34	Illiterate	3.25	53	12	5	60	13	5.65	61	13.2	6.2	67	14	6.5	68	14	6.4	69	13	6.5	69	12.8	6.4	70	14	6	71	14	5.85	72	13.8	6.2	73	13	6.9	74	13	37.503	LBW	term	-1.99
26	Illiterate	162	Male	Home	2.4	48	9.5	42	Illiterate							5.3	52.3	12.4	5.8	55.5	13.5	6.1	57.3	13.7	6.4	59.1	13.8	6.4	60	13.9	6.9	61	14	7.1	63	13.2	7.3	65	13.4	7.8	68	13.5	7.7	68	13.5	38.8642	LBW	term	-2.15
26	Illiterate	163	Male	CBA	1.7	45	7.5	40	Illiterate	3.2	48	9.5	4	53	11.5	4.4	56	12.5	5.5	59	12.5	5.5	61	12.5	6	61	12.5	6.1	63.5	12.8	6.8	66.5	13	7.25	70	12.7	7.4	71	13.2	7.8	72	13.5	7.7	72	12.5	37.503	LBW	term	-4
26	Koranic	172	Female	CBA	2.41	49	9.5	38	Koranic	3.2	54	12	4.3	55	11.9	5.01	59	12.5	5.32	65	12	5.75	68	13	5.8	68	13	6.4	69	13	6.35	69.5	13	6.5	70	13	6	70	12	6.3	72	13.5	6.5	72	12	39.5448	LBW	term	-1.96
26	Koranic	163	Male	HC	3.05	49	9.2	38	literacy	3.7	53.5	12	4.7	54	12.1	5.7	55.6	13	6	56	13	5.6	60	13	6	63.2	13	6.6	65	13	7	67	13.2	7.2	69	13.2	7.3	70	13	7.5	70.6	13.5	7.3	72	13.2	38.1836	NBW	term	-0.62
26	Illiterate	164	Female	HC	2.83	48	11	32	Illiterate				4.5	55	12	5.1	57	11	5.5	58	14	6	63	14	6.1	64	13	6.8	64	13	7.2	65	15	7.8	67	15	7.6	68	15	8	70	15	8.1	72	15	38.8642	NBW	term	-0.91
26	Illiterate	164	Male	HC	3.29	52	11	60	literacy	4.67	56.2	12.1	5.85	60	13	6.4	62.5	14.5	7.3	65.1	13.3	7.5	67.5	13.5	7.8	69.2	13.7	7.9	70	14.8	8.6	71.2	14	8.95	71.6	13.7	9.2	74	14	9	74	13.8	9	74	13.5	39.5448	NBW	term	-0.12
26	Secondary	160	Female	HC	2	53	9.5	35	Primary	3.7	54	11.5	5.4	54	13	6.5	60	14.2	6.3	65.5	14.5	6.6	66	14	7.5	66	15.5	7.7	67.5	15.5	8.4	70	15	8	71	14.5	8.3	71	14	8.5	73	15	9	73	15	38.1836	LBW	term	-3.09
26	Koranic	172	Female	CBA	2.5	49	9.5	38	Koranic	3.1	54.5	11.5	4.6	55.8	11.4	5.05	60	12	5.6	64	12.2	6.1	67	13	6.3	67	13	6.9	70	13.5	6.9	70	13	7.4	71	14.5	6.9	71	13	6.8	73	12	6.5	73	11.5	39.5448	NBW	term	-1.73
26	Illiterate	163	Male	CBA	2.7	50	10	33	Illiterate	5.5	55	14	7.2	55	15	6	59	15	7.4	60	17	8.2	61	18	8.1	61	17.4	8	62	18	7.5	64	17	7.2	65	16	7.5	66	16	7.9	68	16	8	70	17	40.2254	NBW	term	-1.42
26	Illiterate	163	Female	CBA	2.6	50	10	33	Illiterate	5.1	65	13	5.7	66	15	6.01	66	15	7	66	16	7.9	68	16	7.8	68	17	7.9	69	17	7.4	69	16	7	69	16	7.1	70	15.5	7.3	70	16	7.6	71	16	39.5448	NBW	term	-1.47
26	Illiterate		Male	HC	2.01	43	8.8	30	Illiterate	1.8	44	6.6	1.9	44	6.9	3	45	9	4	47.5	11	5	56	12	5.9	57	13.2	6.3	58.1	14	7	61	13	6.6	62	13	6.8	65	13	6.5	65.1	12.5	6.8	66	12.5	37.503	LBW	term	-3.19
26	Illiterate	155	Male	CBA	2.95	50	10.5	26	literacy	4.25	57	11	5.7	57	13.3	6.5	59	14.5	6.8	62	14.5	7.6	65	15	7.8	65	14	7.3	68	15	7.8	68	15	8.25	68	14	8.9	70	14	8.95	70.5	14.5	8.8	71	14.6	40.906	NBW	term	-0.84
26	Illiterate	160	Male	CBA	2.3	49	9	50	Koranic	4.2	59	10	5.3	61	11.5	5.3	61	12	5.65	65.4	11.4	6.3	69.5	12	6.1	70	12.5	6.15	72	12.5	6.3	72.5	12.5				7.1	74	12.8				7.05	74.7	12.8	38.1836	LBW	term	-2.41
26	Illiterate	155	Male	CBA	3.01	51	11	57	Illiterate							7	59	12	7	60	13	6.7	61	13	5.1	64	13																			41.5866	NBW	term	-0.71
26	Illiterate	172	Male	HC	3.18	50	11	29	literacy	4.5	53	13	5.2	58	13.2	6.6	60.8	14	7.3	62	14	7.8	66	14.7	7.5	70	14.9	8.1	71	14.9	8.5	72	15	7.7	73	13	7.9	74	13	8.2	74.3	13	8.8	75	14.9	38.8642	NBW	term	-0.35
26	Illiterate	175	Male	HC	3.29	49.7	11.6	36	Secondary	4.9	53.2	13	6.1	61	14.4	7.1	63.2	15.5	7.5	66	15.8	8.4	67.8	15.9	8.7	69	15.7	8.8	71	15.6	9.4	72	15	10	74	16	10.4	75	16.1	10.6	76	16.2	11.2	80	16.3	39.5448	NBW	term	-0.12
26	Primary	150	Male	HC	3.25	48	12	63	Illiterate	4.5	55.5	12	5.2	57	13	6.15	61.2	13	6.8	63.4	13.5	7.3	65	13.2	7.35	66.5	14.5	7.9	67.5	13.7	8	68	13	8.5	70.5	13.6	8.35	70.5	13	8.6	72	13.5	8.4	72	13	41.5866	NBW	term	-0.2
26	Illiterate	157	Female	CBA	2.48	48	9.5	53	Illiterate	3.2	50	11				4.85	57	13				5.2	61	13.5	5.7	62	13.5				6	65	13	6.3	66	12.3				6	66.5	12.5	6.5	66.5	12.5	37.503	LBW	term	-1.78
26	Primary	163	Male	CBA	3	50	12	52	Primary	3.9	57	12	4.5	57	12	5.7	60	13	6.1	60	14	6.6	65	14	6.8	66	14.5	7.2	66	15	6.8	67	13	7.2	68	14	7	71	12	7.6	71	13.5	7.9	72	13.8	42.2672	NBW	term	-0.73
26	Illiterate	163	Male	HC	3.11	48	11	60	Illiterate	4	58	12	4.8	58	12	5.5	59	12	5.75	60	13	6.1	64	13	6.6	66	13	7.5	68.5	13	7.2	70.5	13	7.4	71	14	6.5	72	14	7.9	73	15	8.5	74	15	38.8642	NBW	term	-0.5
26	Illiterate	167	Male	CBA	3.1	48.9	10.2	28	Primary				5.2	56	13.3	5.8	59.4	13.3				6	63.5	13.5	6.5	64.1	13	7	64.2	13.2	7	68	13.3	7	68	13.3	7.1	70	13.3	7.3	72.2	14	7.4	73	14	39.5448	NBW	term	-0.52
26	Illiterate	168	Male	Home	3.52	48.1	10.2	36	Illiterate	4.4	54	12	5.4	58	13.5	5.8	58	13.6	5.6	58	12	6.3	60	13.1																						40.906	NBW	term	0.35
26	Primary	156	Male	HC	2.7	51	11	69	Illiterate	3.1	56	11	4.6	60	11.5	5.4	63.5	11.5	6	64	12.5	6.3	66.6	12.6	6.3	67	13	7.2	67	14.5	7.2	69.5	14.5	7.05	70	13.4	7.4	71.5	12	6.8	72	11.7	7.5	72.5	12	39.5448	NBW	term	-1.42
26	Illiterate	157	Male	CBA	3.1	53.5	10.3	30	Illiterate	4.4	55	12	5.5	60	13	5.9	61	14.5	6.15	61.5	14	6.2	64	13	6	64	13	6.5	65.5	13.5	7.4	67	14.4	7.8	70	14.5	7.4	70.1	14	7.3	70.1	13	7.8	71	15	39.5448	NBW	term	-0.52
26	Illiterate	162	Female	Home	2.4	49	9	35	Koranic	3.8	55	12										6.4	60	13	6.3	60	15				7.4	65	15				8.1	71	15	7.4	73	15	7.8	73	13	37.503	LBW	term	-1.99
26	Primary	163	Male	CBA	2	47	9	39	Primary	3.96	55	12	5	59	14	6.35	61	14	7	65	14.5	7.3	66	15	7.6	68	16	7.9	69.4	15.5	8.25	70.6	13.9	8.6	71.9	14.3	8.3	72	13	8.45	72	13.8	8.6	73	14	37.503	LBW	term	-3.21
26	Illiterate	163	Male	HC	3.05	49	10.2	38	literacy	3.7	53.5	12	4.7	54	12.1	5.7	55.6	13	6	56	13	5.6	60	13	6	63.2	13	6.6	65	13	7	67	13.2	7.2	69	13.2	7.3	70	13	7.5	70.6	13.5	7.3	72	13.2	37.503	NBW	term	-0.62
26	Primary	173	Male	CBA	3.2	51	11	42	Illiterate	4.7	52	12				6.7	61	16	7.7	63	16	8.2	65	17	7.9	66	17	8	67	15	8.2	67	15	8.4	68	16	8.8	69	16	9	70	16	9.2	71	17	40.906	NBW	term	-0.3
26	literacy	150	Male	Home	2.4	51	10	53	literacy	3.1	56	12	3.9	57	13.5	4.8	57.5	14	5.6	61	14	6.6	63	15.5	8	64.5	15.5	8.2	66	16	8.5	69	17	8	69.5	14	8.4	70.5	14.5	8.2	71.5	14	8	72	13	38.1836	LBW	term	-2.15
26	Illiterate	154	Male	CBA	2.8	50	10	28	Primary	4.6	53	13	5.95	57	14	6.2	60	13.5	6.5	61	14	6.7	62	13	6.3	63.5	13	7.3	66.5	14	7.4	67	13.5	7.2	67	13.5	7.6	69	14				7.85	72	13.7	39.5448	NBW	term	-1.18
27	Illiterate	162	Female	Home	3.21	50	10	61	literacy	3.91	51	11	4.6	54	11.5	5.2	60.4	12.4	5.7	62	13	6	63.1	13.4	6.1	63.2	13.5	7	63.3	13.6	6.5	64	12	6.9	65.7	13.4	7.3	67	13.5	7.3	68	13.6	7.5	69	13	38.1836	NBW	term	-0.05
27	Primary	174	Female	HC	3.23	49	12	42	Koranic	4	51	12				5.95	58	14	6.4	59	14	6.6	60	14	6.9	62	14	6.8	62	14	7.1	68	14	7	68	14	6.9	69	14	7.3	71	15	8	71	15	38.8642	NBW	term	0
27	Illiterate	156	Female	HC	3.38	49	12	45	Koranic	4.21	51	14	5	54	14				6.04	56	15	6.25	58	16	6.8	58	15	7.31	61	16	7.22	68	15	7.2	69	15	7	72	15	7.9	72	15	8	72	16	39.5448	NBW	term	0.32
27	Illiterate	183	Male	Home	2.2	45.5	9.7	50	Koranic	3.4	52	11.8	4.5	53	11.5	5.1	55	12.4	5.3	56	13	6.2	57.3	13	6.4	60	13	6.8	62	13.5	7	64.8	13	7.02	66	13	7.2	68	13.2	7.3	69	13.3	7.6	71	13.4	38.8642	LBW	term	-2.67
27	Primary	162	Male	HC	3.9	51	13	40	Illiterate	5.6	61	14	6.9	64	16	8.2	67	16.5	9	69	17	9.4	73	17	10.3	74	18	9.95	78.6	16.8	10.5	79	17	10.6	80	17	10.7	81.4	16.2	8.25	83	17	9.05	84	17	40.2254	NBW	term	1.08
27	Illiterate	170	Male	CBA	3	50	11	35	Primary	4.7	55	11	4.95	56	12	5.2	58	14	5.9	60	14	7	61	14	6.8	62	15	7.1	63	14	6.5	66	13	6.8	67	14	6.9	67	14	7.2	69	14	7.6	71	14	38.8642	NBW	term	-0.73
27	Illiterate	153	Female	HC	3.7	49	10	33	Illiterate	3.8	53	12	4.9	56	15	5.3	63	15	6.3	63	16	6.9	64	15	7	64	14	7.9	69	15	7.9	69	15	8	71	15	8	71	15	8.3	73	15	8.3	75	16	37.503	NBW	term	0.98
27	Illiterate	170	Male	CBA	3.2	55	10	38	Illiterate	4.7	56	12	5.6	57	14	6.4	59	13	6.75	63	13.5	6.9	64	14	7.3	65	13.5	7.9	68	13	8	69.5	13	8.6	72	14.5	8.7	72.8	14.5	8.5	73	14.6	8.5	73.2	14.3	40.906	NBW	term	-0.3
27	Illiterate	153	Male	CBA	3	50	11.2	56	Illiterate	4.1	53	13.5	4.8	58	12.5	5.7	60.5	13	6.5	63	14.5	6.9	64.5	14.5	6.9	65	14	7.4	66.5	15	7.4	68	14.5	8.3	70	15	8.5	73	15.5	8.9	73	15	8.9	73.4	14.7	39.5448	NBW	term	-0.73
27	Illiterate	175	Female	Home	3.25	51	12	31	literacy	4.2	56	13	4.7	56	12.5	5.2	58.5	12.5	5.8	61	13.5	5.9	63	14	6.7	66	13	7	68	14.5	6.8	68.5	13	7	69	13.2	7.6	71	13.5	7.4	72	13	7.2	73	13	40.906	NBW	term	0.04
27	Illiterate	161	Male	CBA	3.151	47	11	56	Koranic	5	54	13	6.5	55	15	6.9	57	15	6.8	60	15	7.95	64	16	8.2	66	17	8.8	66	17	9.2	66	16	8.8	69	17	8.6	69	17.5	8.5	69	16	8.2	70	16	39.5448	NBW	term	-0.41
27	Illiterate	164	Female	CBA	2.55	52	12	47	Illiterate	4.8	52	13	5.1	52	14	5.4	53	14	5.5	61	15	6	62	16	6	63	13	6.4	64	13	6	65	15				6.7	66	13	7.1	68	14	7.8	70	15	40.2254	NBW	term	-1.6
27	Primary	159	Female	Home	3.6	49.5	11	56	Illiterate	4.6	53	12.5	6.4	59	15.5	7	64	15.6	6.6	65	15.8	9	65	14.8	9.2	66	16	10.3	67.8	16.5	10.4	68.3	16.6	10.1	70	15	10.3	72	15.9	10.5	72	17	11.2	74	16.1	40.906	NBW	term	0.78
27	Illiterate	158	Male	CBA	2.45	48	9	53	Koranic	3.2	52	10	4.5	54	11	5.6	58	12	6.2	60	12.2	6.6	62	12.5	6.2	64	11.6	6.4	67	11.8	6.35	67.5	11.6	6.55	69	12	6.85	71	12.3	6.8	71	12	6.7	71	12	37.503	LBW	term	-2.02
27	Illiterate	152	Female	HC	2.8	50	9.8	38	literacy				4.9	55	14	5.7	58	14	6.3	61	14	6.6	64	14	6.9	64	13.3				7.4	68	13.5	7.5	69	13.5	7.7	69	14	7.2	70	14	6.9	71	15	39.5448	NBW	term	-0.99
27	Illiterate	161	Female	CBA	2.9	50	11	24	Koranic	4.5	55	12.5				6.45	64	13	7	65	14	7	67	15	7.2	67	13				7.6	69.5	13.4	8.4	71	14	8.65	73	15	8.7	74	14	8.85	74.5	13.8	37.503	NBW	term	-0.75
27	Secondary	161	Female	CBA	2.9	44	10.5	35	Primary	3.7	50.5	11.2	3.95	55	12	4.3	56	11.5	5.15	58	14	5.6	59	14	5.9	60.5	14				5.65	60.5	12.3	6.1	63.5	13	6.2	65	12	6.5	66	12	7.2	66	12.5	37.503	NBW	term	-0.75
27	Illiterate	162	Male	Home	3.21	51	10.8	44	Primary				6	61	14.2	6.8	64	15	7.9	65	15.2	8.6	66.5	15.3	8.1	67	15.4	8.7	69	15	8.7	69	15	9.5	70	15	9.6	71	15.1	9.6	72.3	14	9.6	73	15	40.906	NBW	term	-0.28
27	Illiterate	154	Female	CBA	1.72	44	7.5	21	Illiterate	2.95	50.4	9.1	4.6	53	12	5.7	57	13	6.4	62	13.6	6.85	64	14	6.75	68.3	13	6.9	69	13.2	7.25	69.2	13.5	7.5	69.5	14	7.95	70	13.8	8.1	70.5	13.5	8.2	71.5	13.5	32.0582	LBW	premature	-3.86
27	literacy	165	Male	HC	3.12	50	12	30	Primary	4.44	58	14	5.6	64	14	6.4	69	15	7.15	71	15	8	72	16	8.5	74	16	8.3	74	16	8.3	74	15	8.3	74	15	9.8	75	15	9	75	15	10.1	75	16	38.8642	NBW	term	-0.47
27	Primary	174	Female	CBA	2.85	49	10	37	Illiterate	4.15	56.5	11.5	5.1	61	13.5	5.85	62.5	14	6.3	64	14.5	6.4	65	13.5	6.5	68	13.5	6.6	68	13																40.906	NBW	term	-0.87
27	Illiterate	165	Female	CBA	1.21	35	7	37	Illiterate	2.05	37	7	3.05	43	11	3.5	49	11																												33.4194	LBW	premature	-5.27
27	Illiterate	152	Male	HC	3.32	53	11			4.6	61	12	5.1	63.1	12.5	6.45	64	13	6.7	65.5	13.5	6.95	67	13.2	7.2	69	13	7.5	70.5	13.6																39.5448	NBW	term	-0.05
27	Illiterate	159	Male	HC	2.07	44	9	39	Illiterate	3.38	51	11	4.6	54	12.5	5.12	58	13	6.05	61	13.3	6.1	63.5	13.5	6.4	65	12.5	6.4	67	13.5	6	67.8	12.5	6.55	68	13.5	6.85	68	12	6.6	69	11.5	7.5	71	12.5	37.503	LBW	term	-3.03
27	Illiterate	172	Male	HC	3.16	49	10.5	37	Koranic	4.41	55	13.5	5.5	60.6	12.6	6.25	64.6	12.8	6.6	67.2	13	6.8	69	12	7.3	70.5	12.5	7.6	71	13.5	8.3	71.5	14	8.65	75.2	14	8.8	77	13.5	9.1	77.5	14	9.7	78	14.5	38.8642	NBW	term	-0.39
27	Illiterate	167	Female	HC	2.65	50	10.5	37	Primary	4.11	55.5	11	5.8	60	14	6.7	63.2	15	7.1	66	14.6	7.5	67	14.5	7.3	68	14.7	7.2	70	14	7.3	70.5	12.6	7.65	71	13	8.05	72	13.5	8.5	72.3	13.5	8.75	72.5	13.8	38.8642	NBW	term	-1.35
27	Illiterate	168	Female	CBA	2.75	49	10.2	35	literacy	4.8	55	13.2	5.35	58	13	5.65	60.5	13	5.9	61	14.5																									38.1836	NBW	term	-1.11
27	Illiterate	164	Female	CBA	2.75	48	10	58	Illiterate	3.8	55	11	4.6	58	12.5	5.2	59	12.5	5.8	61	13	5.7	62	13	6.1	63	14	5.6	64	14	5.9	65	13	6.25	66	13	6.6	67.5	13	6.9	69	13	7.05	69.5	12.7	37.503	NBW	term	-1.11
27	Illiterate	166	Male	HC	2.37	47	8	39	Illiterate	3.7	55	10.5	4.6	59.5	11.5	6	64	12.6	6	64	12.6	6.25	66	13	6.4	68	12.5	6.25	70	12	6.1	71	12.5	5.9	71.5	12.7	6.1	71.5	11	6.15	72	11.2	6.3	72	11	37.503	LBW	term	-2.23
27	Illiterate	160	Male	CBA	3.4	51	11	71	Illiterate	4.65	57	11.5	5.7	58.3	13				6.5	65	14	6.5	68	13	7	69	13	7.2	71	13.5	7.6	71	13.5	8	71	14	7.5	72	13	7.5	72	13	8	72	13.5	40.2254	NBW	term	0.11
27	Illiterate	164	Male	Home	2.65	49	9.6	42	Illiterate	3.1	53	10	3.8	56	11	4.3	60	12.3	5.6	62	13.5	5.5	62	12.5	6.1	63	12.5	6.5	64	12	6.4	65.5	12	6.6	68	12.5	6.9	68	13	7.2	70	13.5	8	71	14	39.5448	NBW	term	-1.53
27	Illiterate	159	Male	HC	1.49	39	8	39	Illiterate	2.55	50	9.5	3.6	52	10.5	4.11	56.5	11.5	4.9	57	12.5	5.15	59.6	12.3	5.5	64	11.5	5.4	68	11.3	5.4	68.7	11	5.3	69	12.5	5.7	69	11	5.35	69	10	6.25	70	11.5	37.503	LBW	term	-4.56
27	Illiterate	162	Female	HC	3.6	47	12	61	Illiterate	4.42	52	14				5.73	55	16	5.06	58	16	6.65	65	16				6.6	56	15	7.1	59	16	7.5	65	15	7.7	72	15	7.9	73	16	8.7	74	17	40.2254	NBW	term	0.78
27	Koranic	168	Male	HC	2.38	47	8.2	33	literacy										5.8	63	12.2	6	63.5	12.5	6.4	64	13.1	6.8	65	14	6.9	66	14	7.3	68	13.3	7.1	70	13	7.8	70.5	14	8.1	72	14.2	37.503	LBW	term	-2.2
27	Illiterate	161	Female	HC	2.9	49.9	10.3	37	Illiterate				5.5	58.5	13	6.3	59	13.2				6.2	65	13.5				6.8	65.2	14	7.3	67.3	14.2	7.5	67.3	12.3	7.2	72	12.6				8.5	74	13.2	37.503	NBW	term	-0.75
27	Illiterate	169	Male	CBA	3	46.6	10.5	35	Illiterate	3.94	50	11				5.5	63	14	6	63	14.5	6.6	64.8	14.6	7.1	64.9	14.6	6.9	65	15.6	6.4	68.9	13.6	6.9	69	13.8	7.4	70	13.7	8.2	71	14.5	7.9	73	14	38.8642	NBW	term	-0.73
27	Illiterate	175	Female	CBA	3.4	53	11	33	literacy	5.15	59	13	5.7	60	14	5.9	63	15	5.6	63	15	5.9	65	14	6.1	66	12	6.2	67	13	6.6	67	14	6.5	68.5	13							7.5	72	14	41.5866	NBW	term	0.36
27	literacy	166	Male	HC	2.7	47	10	30	Primary	3.5	52	12	4.75	52	12	5.2	59	13.2	5.9	61	14	6.2	63	13.5	6.5	64	14	6.7	66	14	6.9	66	13	7.4	68	13	7.2	70	13.5	7.5	70	13.5	7.6	72	13.6	39.5448	NBW	term	-1.42
27	Koranic	169	Male	HC	3.04	49	11.2	51	Illiterate	4.1	53	11.8	4.99	54	12.5	5.2	57	13	5.3	59	13.8	5.9	63.5	14.1	6.3	65	15.6	6.7	66	14.5	6.9	67.1	14.8	7.3	69	14	6.7	72	13	7.4	73	13	7.6	73.1	13.5	38.1836	NBW	term	-0.65
27	Illiterate	166	Female	HC	2.2	46	8.5	29	literacy	2.7	51	8.9	3.2	51.8	10.8	3.4	58	10.9				3.9	58	9.4	4	59.1	10	4.1	65	10.2	4.4	67	10.2	5.1	67.1	10	4.8	67.8	10.1				5	69	10.6	38.1836	LBW	term	-2.53
27	Illiterate	163	Female	HC	2.52	48	10	40	literacy	3.3	52	10	4.3	58	11	5	59	12.5	5.6	63.8	12.5	6.1	65	13	6.3	68	13.5	6.2	69.5	12.7	6.2	70	11.3	6.3	70	12	7.2	72	13	7.85	73	13.5	8.1	73.5	13.7	37.503	NBW	term	-1.68
27	Illiterate	160	Male	CBA	2.4	47	10	55	literacy	3.25	50	11.8	4.05	52	12	4.45	53	12	4.65	58	11	4.5	61	11	4.6	61	12	4.9	62	12	5.5	63	12	5.7	63	13	5.4	66	12	5.3	67	13	5.65	67.5	11	40.2254	LBW	term	-2.15
27	Illiterate	160	Female	CBA	2.8	47	10.6	37	literacy	3.95	53	12.3	4.7	55	12.5	5	57	12.5	5.3	61	12.5	5.9	66	12.8	6.1	66	13.5	6.5	68	13.5	6.5	68.5	13.5	6.8	69	13.5	7.1	71	13.6	7.5	72.5	13.8	7.5	73	13.9	38.1836	NBW	term	-0.99
27	Illiterate	163	Female	HC	3.1	47	10	63	Primary				4.7	62	12				5.7	62	14																									40.2254	NBW	term	-0.29
27	Illiterate	176	Male	HC	3.18	49	10.5	46	Illiterate	4.9	54	13	5.6	54.1	13.5																7.5	66	13.8	7.8	67.1	13.9							8	70	15	38.1836	NBW	term	-0.35
27	Illiterate	150	Female	Home	2.25	46	9	54	Illiterate	2.9	51	10	3.6	52	12	3.9	56	13	4.5	58	13	3.7	59	11							5.1	64	12	5.6	64	12	5.6	67	12	5.4	67	12	5.45	68	12	38.8642	LBW	term	-2.39
27	Illiterate	169	Male	HC	2.84	50	10.2	40	Illiterate				4.3	55	12	5.5	60	13	5.7	62	14	5.8	62.8	14.1	6.8	65	14.4	7	65	14	8.2	66	14.6	7.6	70	14	8.3	71	15	8.4	71.2	15	8.2	71.5	15	39.5448	NBW	term	-1.09
27	literacy	164	Female	CBA	2.72	49	10	60	Primary	3.86	53	11.5	4.33	58	12	5.15	59	12.5	5.7	62	13.5	6.15	64.2	14	6.4	65.5	12.6	6.75	67	13	7	69	12.8	7.15	69.5	13.6	7.3	71	14	7.55	71.5	13.8	8.1	72.5	14	38.8642	NBW	term	-1.18
27	Illiterate	163	Male	CBA	2.55	48	11	44	literacy	3.2	60	13	5.3	62	14	5.1	63	14	5.7	64	15	6.5	65	16	6.7	66	15	7	67	15	7.1	68	14	7.2	69	15	9	70	15	8.4	71	14	9.1	72	15	38.1836	NBW	term	-1.78
27	Primary	155	Female	CBA	3.1	50	11	38	Illiterate	5.05	56	13	5.5	58	13	6	61	15	6.35	65	14.5	6.75	65	13.5	6.9	66.5	12.8				7.4	70	13.5	8.4	72	13.7	8.5	72	14.5	9.1	74	15	9.15	74.5	15.5	39.5448	NBW	term	-0.29
27	Koranic	151	Male	CBA	3.5	49	12	37	Illiterate	4.05	53.3	11	5.1	58	12	5.6	60	12.3	6.7	62	12.5	7.6	66.2	13.2	7.55	67	13.6				7.85	70	13.7	7.4	70.5	13.7				7.35	71	13	8.15	72	13.3	39.5448	NBW	term	0.31
27	Illiterate	172	Female	Home	3.1	50	10	37	Illiterate	4	50.5	11.2	4.6	52.4	12.8	4.9	57	12.8	5.2	59	12.8	5.9	60	13	6.5	60.8	13							7.4	65	13.5	7.3	68	13.5				8	70	14.4	40.2254	NBW	term	-0.29
27	Illiterate	164	Female	CBA	2.65	49	9.5	36	Koranic	3.5	52	10	4.4	59	11	4.7	59.5	12.2	4.2	61.5	11	4.6	62.5	10	4.9	63	11	5.2	65	11.5	5.35	65.5	12	5.85	66.5	12	6.25	68.5	12.2	6.45	71	12.2	6.4	71.5	12.3	38.8642	NBW	term	-1.35
27	Illiterate	157	Male	HC	2.8	48	11		Illiterate	3.8	55	12																																		38.8642	NBW	term	-1.18
27	Primary	156	Male	CBA	2.8	49	10	34	Koranic	4.2	55.5	13	5.2	60	12.5				5.6	61	12.5	6.3	63	13.5	6.6	63	13.5	6.8	65.5	13	7.1	70	13.5	7.7	70.2	13	7.95	70.3	13.5	8.1	72	14	8.2	73	13.8	39.5448	NBW	term	-1.18
27	Illiterate	185	Female	HC	2.95	49	11	48	literacy	3.8	52	11	4.95	60	12.3	5.5	62	12.3	6.2	65	13	6.1	65.5	13	7.1	67	14.5				7.8	70	14.5	7.9	70	14	7.2	71	13	8	71	14	8.5	72	14.5	38.1836	NBW	term	-0.63
27	Illiterate	153	Female	CBA	2.75	47	10	38	Illiterate	3.4	52	12	4.2	52	11.5	5.3	56	12	5.3	58	12.5																			5.6	62.5	10.5	5.6	65.5	11	40.2254	NBW	term	-1.11
27	Primary	153	Male	Home	2.9	47	9	48	Illiterate	3	50	10	3.9	51	11	4.1	52	12	5.2	54	12	5.7	58	12	6.1	64	14	6.2	64	14	8	65	15.5	8.2	68	16	7.1	68	15	7.2	68	14	7.5	71	15	36.1418	NBW	premature	-0.96
27	Illiterate	169	Male	HC	3.32	49	13	43	Primary	4.59	53	13	5.35	55	14	6.04	60	14	6.8	62	15	7.1	63	15	7.4	64	16	7.6	66	16	7.3	69	15	7.5	70	15	8.1	72	16	8.3	73	16	8.4	74	16	38.1836	NBW	term	-0.05
27	Illiterate		Male	HC	4.25	48	10.3	47	Illiterate	4.3	53	12	4.7	56	13	5.4	62	13.5	5.8	62.1	13.7	5.7	62.3	12	5.9	63.4	13	6.1	63.5	13.3	6.8	63.8	13.8	7.1	64	14	7.2	65	13.9	7.2	66	13.2	7.4	68	13.3	39.5448	NBW	term	1.71
27	Illiterate	162	Female	CBA	2.7	50	10	37	Primary	4	55	11	3.5	59	11	4.2	61	11	4.5	63.5	11	5.1	64	12.5	5.4	65	11.5	5.65	66	11.5	6.1	68	12	6.7	71	12.5				6.7	71.3	12	7.2	75	12	38.8642	NBW	term	-1.23
28	Illiterate	164	Male	CBA	2.35	43	9	35	literacy	3	48.5	10	3.7	52	11	4.4	54	12	4.35	58.5	11																									38.8642	LBW	term	-2.28
28	Primary	161	Male	CBA	3.35	52.5	11	41	Illiterate	5.35	56	14	6.3	59	15.3	6.9	61	15.5	7.6	65	15.5	7.9	65	15.5	7.8	66	15	8	69	15	7.7	69	14.5	8.1	69.3	15.5	8.7	71	14.5	9.2	72	14.5	9.1	74	16	41.5866	NBW	term	0.01
28	Illiterate	165	Male	HC	3.2	49	11	39	Illiterate	4.07	56.5	11	5	59.8	12	5.8	62	13	6	66	12.5	6.4	68.6	13	6.6	70	12	6.35	71	12.2	6.7	71	12	6.7	71.3	11.5	7.15	71.5	12	7.5	72	12	7.5	74	14	41.5866	NBW	term	-0.3
28	literacy	171	Female	HC	3.31	51	10.2	33	Illiterate	4.6	53	12	5.2	55.5	14.5	5.8	59	14.1				6.6	64	14	6.7	67	14	6.8	68	14	7.4	68.2	13.1	7.4	68.5	13.1	7.5	70	13.6	7.6	73	13	8.2	74.2	13.6	37.503	NBW	term	0.17
28	Illiterate	173	Female	HC	2.8	50	9.5	57	Illiterate	4.38	51.7	12				7.2	67.6	14.6	8.1	69.1	15	8.8	70	16	9.3	71	16							9.9	71.2	16	10.2	72.5	16	10	72.5	16	10.5	75	16.5	36.8224	NBW	premature	-0.99
28	Illiterate	156	Male	CBA	2.97	47	11	42	Illiterate	4.4	52	15				6.1	56	15	6.65	59	16	6.5	65	14	6	66	14	6.4	66	14	6.5	67	13	6.7	67	16	7	68	16	8.2	72	16	7.2	73	14	40.906	NBW	term	-0.8
28	Illiterate	168	Male	CBA	3.33	50	12	63	Illiterate	5.2	50	12	7.5	52	13	8	54	14	8.5	58	14	9	60	15	9	62	16	8.3	64	16	8	66	17	9	67	18	9.3	68	18	7.8	75	14	8.15	78	15	40.2254	NBW	term	-0.03
28	literacy		Male	HC	3.28	48	11	39	Primary													6.6	66	12	6.1	66.2	12	6	69	13	5.7	70	11	5.6	70	10.7	6.1	70.3	11.5	5.6	71	13.1	6.6	73	13.3	37.503	NBW	term	-0.14
28	Illiterate	159	Male	HC	3.48	49	10.9	35	Illiterate	4.5	55	12.2	4.9	55.3	12.4	5.6	56	13	6.5	56	14.2	6.3	60	13.2	6.6	63	13	6.8	65	12	6.9	65.1	12	6.8	67	13.3	7.2	69	13	6.8	69.2	13	7.3	70	13	40.2254	NBW	term	0.27
28	Illiterate	160	Male	CBA	3.25	49	10.5	30	literacy	3.5	52	11	3.9	56	10	4.25	57.5	10	4.8	58	10.5	4.6	60.5	10.7	5	63	11	5.2	66	10.5																40.2254	NBW	term	-0.2
28	Illiterate		Male	Home	2.9	49	10.8	52	Illiterate	4	51.7	11	5.5	56	12	6.1	62	13.5	7.1	64	13.6	7.7	65	14	8	70	14.2	8.6	70.8	14.6	8.8	71	14	8.8	71.6	14.2				9.1	73	14	9.6	73	14.5	40.2254	NBW	term	-0.96
28	Illiterate	169	Male	HC	3.05	50	10.5																																							39.5448	NBW	term	-0.62
28	Illiterate	166	Female	Home	3	49	10.5	39	Illiterate	3.5	52.8	12	4.7	58	13	4.8	58.5	12.5	5.1	60	11.5	5.35	63	12	5.8	63	12.5	6.05	64	12	5.8	65	13	6.2	69	12.3	7	72	13	7.5	72	12.7	7.2	73	12.8	40.2254	NBW	term	-0.52
28	Illiterate	169	Female	HC	2.26	47	8.5	35	Illiterate	4.3	56	12	5.4	57	12.6	5.8	57.5	13	6.1	60	13.6	5.9	60.5	13.5	5.3	61	13.5	5.5	61.8	12	5.8	63	13.1										7.3	71.3	14.3	38.1836	LBW	term	-2.36
28	Illiterate	152	Female	HC	2.67	49	10.5	43	Illiterate	3.6	53	11	4.6	56	11.4	5.2	61	11.4	5.6	63	11.8	6.2	65.5	12.5	6.3	66.6	12.2	6.1	67.3	11.6	6.4	69	12	6.9	70	12.5	7	71	12.7	6.76	71	12	7.2	72	13	38.1836	NBW	term	-1.3
28	Illiterate	164	Female	HC	3.25	48	11.8	51	Illiterate	4.9	53	12	5.3	56	13.5	5.6	58.8	13.8	5.5	64	13.4	5.8	66	13.4	6	68	14				6.6	70	13.1	7.2	70.6	13	7.8	71	13				7.6	73	12	40.2254	NBW	term	0.04
28	Illiterate	163	Male	CBA	2.94	52	12		Illiterate							5.05	53	13	5.6	53	13	5.64	56	14	6.5	61	15	6.9	61	14	7.3	63	15	7.1	69	15	6.6	71	13							40.906	NBW	term	-0.87
28	Illiterate	160	Male	CBA	2.7	53	10	42	Primary	3	53	9.5	4.85	56	11.8	6.3	60	14	7.6	62.5	14.8	7.6	65	15	8	65	16	8.7	68	15				9.3	72	16	9.1	73.5	15	9	75	15.5	9.2	75	13.5	38.8642	NBW	term	-1.42
28	Primary	169	Male	CBA	3.15	55	11	49	Secondary	4.2	58	13.8	5.5	60	13.5	6	60	14.5	6.3	61.5	14	6.5	64.5	16	6.7	67	16	6.8	67	13.5	7.6	69	14	7.8	71	14.3	7.9	72	13.7	8.2	72.5	14.2	8.4	73.5	14	41.5866	NBW	term	-0.41
28	Illiterate	164	Female	CBA	3.15	46	10	31	literacy	3.9	54.8	11	4.94	56.5	13	5.1	59.4	12.7	5.9	60.4	13	5.2	63.1	12	5.15	63.5	11	3.85	64	11.5	5.55	65	11.8	5.45	65.5	11.2	5.8	66	11.5	6.3	67	12	6	68.5	12.3	40.2254	NBW	term	-0.18
28	Illiterate	171	Male	HC	3.1	50	11	36	literacy	4.5	53	12	5.2	57	14.1	6.1	57.6	14.1	7.3	58.1	14.3	7.9	63	15	7.9	65.4	14.8	8.4	68	15	8	69	15.1	9.3	70	15.4	9.5	70.4	15.5				10.2	72	14.3	38.8642	NBW	term	-0.52
28	Illiterate	161	Male	CBA	2.8	51	9	43	Illiterate	4	53	13	4.9	56	13	5.1	57	13	5.4	60	14	6	62	13	5.6	64	12	5.2	64	11	6.3	66	12	6.8	68	13	6.5	70	13	6.6	71	13	6.9	72	13	40.2254	NBW	term	-1.18
28	Illiterate	169	Female	Home	2.92	50	10.5	33	Illiterate				5.1	57	13				6.3	60	13.3	6.5	62.7	13.4	6.7	63.5	13.5	7.4	69.4	13.8	7.5	70	13.9	7.7	72	14	7.9	74	14	8.1	74.6	14.1	8.6	74.6	14.2	38.8642	NBW	term	-0.7
28	literacy	152	Female	CBA	2.9	50	10	43	literacy	3.6	56	11	4	57	11	4.7	60	13	4.9	62	13	5.4	63	11	5.5	67	11	5.8	67	12	6.25	68	12	6.3	70	12	6.5	70	12	6.2	70	13	7	72	13	39.5448	NBW	term	-0.75
28	Illiterate	167	Female	CBA	2.6	46.5	9.5	41	Illiterate	3.5	51	11	4	56	11	4.3	60	11	5.05	62	12	5.4	62.5	12	5.6	63	12	5.8	64	12.5	6.15	67	12	6.1	68	11	6.4	68.5	13	6.7	71	13	6.6	71.5	12	39.5448	NBW	term	-1.47
28	Illiterate	160	Female	Home	4.1	46.2	10	38	Illiterate																			6.4	64	13	5.9	64.8	13.4													40.2254	NBW	term	1.76
28	Illiterate	167	Female	CBA	3.6	53	11	37	literacy	4.3	56	12	5.2	60	13	5.5	64	12.5	5.8	65	11.9				6.15	67	12.5																7.1	71	13.7	41.5866	NBW	term	0.78
28	Illiterate	158	Male	Home	3.4	51	10.5	73	Illiterate	4.6	55	14	5.5	56	14.5	5.1	59	13	5.25	61	13	6.05	62	13	6.95	63	13.2	6.75	66	13.5	6.7	67	13.5	6.3	67.5	11	6.5	68.5	11	7.5	72	12	7.1	73	12	40.906	NBW	term	0.11
28	Illiterate	167	Male	HC	2.88	47	10.5	41	Koranic	4	54	12	4.4	55.5	12.2	5	55.7	13.7				5.9	60	13.8	6	60.5	13.8	6.1	61	13.8	6.8	61.3	12.8	7.2	62	13	7	64	13				7.8	68	13.1	38.8642	NBW	term	-1
28	Illiterate	169	Female	CBA	2.5	48	9.5	39	Koranic							4.4	60	11	5.05	60.5	11	5.4	62	12	5.8	64	11.5	6.25	64	13	6.8	66	13							6.7	68.5	12				37.503	NBW	term	-1.73
28	literacy	165	Male	CBA	2.66	50	10	38	Primary	4.1	55	12	5.3	55	15	6.4	56	15	6.4	58	15	6.5	61	15	7.2	64	15	7.4	65	15	7.9	68	15	8	68	16	8.2	69	16	8	70	16	8.6	71	16	40.906	NBW	term	-1.51
28	Illiterate	168	Female	CBA	2.35	48	9	34	Illiterate	3.6	53	11.5	4.6	57.5	11.2	5.2	59.5	12.1				5.2	62	12	5.9	65	13.5	6.5	65	13.5	6.4	70	14	6.9	70	14	7.3	71	13.7	7.7	71	13	7.7	73	12.6	38.1836	LBW	term	-2.12
28	Illiterate	172	Male	CBA	2.85	50	11	35	Illiterate				4.15	53	12	4.9	54	13	5.05	56	14	5.7	56	15	6.4	58	14	6.7	60	15	7.4	62	15	7.5	62	16	7.5	62	16	7.7	62	16	7.5	62	16	39.5448	NBW	term	-1.07
28	Illiterate	175	Female	HC	3	46	9	45	Illiterate				5.6	54	13	5.7	55	13				6.5	64	14	7	65	14	6.8	65	13	6.9	65	14	7.8	67	15	7.7	71	15	8.1	71	16	8.2	71	15	38.8642	NBW	term	-0.52
28	Illiterate	163	Male	Home	3.1	49.3	9.8	55	literacy	4.4	53	11	5.3	58	13	6.5	61	15	6.55	64	14	6.15	64	13	7	70	15	7.4	70	13.5	7.8	70	14	7.6	70	14	7.4	72	13.3	7.9	75	14	8.1	76	14.5	39.5448	NBW	term	-0.52
28	Illiterate	175	Male	HC	3	48.8	11.5	48	literacy	4.96	53	14	5.6	57	14.5	6.3	58.3	14.8	7.2	64	15.5	8	64.2	16	7.9	65	14.8	7.6	67	15				8.35	72	15	7.5	72	14	7.8	73	13.3	8.1	74	13	41.5866	NBW	term	-0.73
28	Koranic	162	Male	HC	2.55	46	10.5	39	literacy	4	51.52	11.3	5.1	53	13.1	5.35	58	12.4	6	59.9	13	6.95	63	13	5.85	63.5	11.5	6.05	65.8	12	6.3	66	12	6.2	66.5	12	6.3	67.5	12	6.25	69	12	6.7	70	12.5	37.503	NBW	term	-1.78
28	Illiterate	156	Female	Home	3.3	50.5	10.5	33	literacy	3.7	56.5	11.5	4.7	58	13	5.3	61	14							6.2	68	13.5	6.4	68	13				7	71	13.8	6.75	71.2	12				7	72.5	13	40.2254	NBW	term	0.15
28	Koranic		Male	HC	2.38	50	9.5	35	Illiterate							2.5	50	9.3	2.8	52	8.3																									38.1836	LBW	term	-2.2
28	Illiterate	162	Female	CBA	3.3	53	11	31	Primary	4.45	55	11.5	5.35	60	12.1	6.2	64	13	6.5	70	13	6.8	70	14	7.4	70	13.5	7.4	70	14	7.6	72	13.7	8	73.5	14	8.2	76	13.5	8.6	77	14	8.9	78	14.3	42.2672	NBW	term	0.15
29	Illiterate		Female	Home	2.3	49	10		Illiterate	3.95	53	12	4.9	57	12.5	5.5	62	13	6.2	67	13	6.6	67	14	6.95	69	13.4	7.2	71	14.2	7.45	71.5	14	7.7	72.8	14.5	8.1	74	14.7							38.8642	LBW	term	-2.25
29	Illiterate	164	Female	CBA	2.5	46.4	13.5	35	literacy	3.15	50.4	10.3	3.9	52	11	4	54	11.9	4.55	57	11.5																									38.1836	NBW	term	-1.73
29	Illiterate	146	Male	CBA	3	51	11.5	43	Illiterate	4.2	54	12.5	5.1	57	13				5.7	60	13.5	5.95	64	13.5	6.15	64.5	13	6.3	65	13.2	6.8	67	14.5	6.8	68	13.5	6.75	68	13.7	7	68.3	12.8	7.3	73	13	40.2254	NBW	term	-0.73
29	Illiterate	166	Male	CBA	3.5	54	11	45	Illiterate	4.65	59	14	6.3	62	16	7.2	63	14	7.25	65	15	7.9	67	15	5	67	12	7.8	67.5	13.3	7.75	71	14	8.1	71	14	8.3	71	14	8.2	74	15	8.4	74	13	41.5866	NBW	term	0.31
29	Illiterate	162	Male	Home	1.55	40	8	36	Illiterate	2.2	43	8	2.65	51	9.4	3	52	9.3	3.6	53	12	3.8	56	11.5	3.6	56	10.5	3.7	58	10																32.0582	LBW	premature	-4.4
29	Illiterate	170	Female	HC	2.74	47	11	45	Illiterate	4.9	51	13	4.8	51	14	4.96	52	14	5.64	56	14										6.6	63	15	7	64	15	7	68	15	6.8	71	16	7.3	71	14	40.2254	NBW	term	-1.13
29	Illiterate	163	Male	HC	2.7	49	9.9	42	Illiterate	4.2	55	11.7	4.8	58	12.2	5.3	58.5	12.5	5.7	60	13	6.1	63.4	13.4	6.3	64.3	13.2	6.1	66	13.5	6.4	67.1	13.7	6.6	69	12	6.3	70	12.2	6.4	71	13	6.7	73	13.1	38.8642	NBW	term	-1.42
29	Koranic	160	Male	HC	2.93	49	12	54	literacy	4.1	52.1	12.4	5	56.1	12.2	5.4	58	12.8	5.8	61	13	5.6	64	12.5	5.95	64	12.5	6.25	66	13	6.2	66.8	13	6.9	67	13.5	6.8	67	13.5	6.8	67.5	13.5	6.5	68	12.5	38.8642	NBW	term	-0.89
29	Illiterate	166	Female	CBA	2.63	48	9.4	45	Koranic	3.8	52	10.5	4.7	57	11	4.95	59.3	12	5.3	62.5	12.2	5.85	67	12.6	5.7	67.5	12.2	6.15	68	12.7	6.15	69	12.8	6.15	70	12	6.3	71	12.9	7.5	71.5	13	8.5	72	13	37.503	NBW	term	-1.4
29	Illiterate	174	Female	HC	2.42	46	10	49	Illiterate				4.57	57	15	6.3	58	16	6.7	60	15	7.3	62	16	7	63	16	6.7	65	16	7.1	69	16	7.6	71	16	7.8	72	16	9.1	73	17	9.6	75	16	38.8642	LBW	term	-1.93
29	Illiterate	159	Female	CBA	2.41	48	10	42	Koranic				3.05	50	11	3.75	53	12	4.15	57	13	4.9	60	15	6.2	61	15	6.6	62	16	6.8	63	16	7.1	65	14	6.8	65	14	7	66	14	7.8	67	15	39.5448	LBW	term	-1.96
29	Illiterate	154	Female	CBA	2.9	51	11	58	Illiterate	3.7	53	12	5.6	59	13	6.5	61	14	5.88	63	16				7.5	64	16	8.6	68	15	7.6	71	15	7.4	71	16	7.5	71	16	7.7	72	16	8.2	75	15	39.5448	NBW	term	-0.75
29	Illiterate	168	Male	CBA	3.3	55	11	33	Illiterate	5.1	62	12	5.5	63	13	5.25	63	12.5	6.9	70	12.5	7	71.5	12.5	7.6	71.5	12.4	7.75	71.5	14	8.4	74	14	8.45	74	13.6	8.2	75	14	9.2	77	14	9.6	78	14	42.2672	NBW	term	-0.1
29	Illiterate	156	Female	CBA	2.4	47	11	53	Primary	2.7	49.5	10	3.3	54	11	3.9	55	11	4.7	59	12.5	5.6	59.5	13.5	6	61	13.5	6.5	63	14	6.1	64	12.5	5.7	64.5	12.3	6	64.8	13	6.5	66	13.5	6.3	67	13.6	41.5866	LBW	term	-1.99
29	Illiterate	163	Female	CBA	2.9	51	9.3	35	Illiterate	4.2	57	11.5				6.2	62	14.5	6.3	64	13.5				7.5	69.5	13.5	6.5	70	12.5	7.1	70	13	7.5	71	12.8	7.9	73	13	7.8	73.2	13	8.15	75	13.5	39.5448	NBW	term	-0.75
29	Illiterate	155	Female	CBA	3	49	11	46	Illiterate	5.1	52	12				6.1	56	14	6	56	14	6.1	57	15	6.3	62	15	6.4	64	16	6.3	65	16	6.8	67	14	7	67	16	7.2	69	16	7.7	70	14	38.1836	NBW	term	-0.52
29	Illiterate	172	Male	CBA	2.54	52	10	53	Illiterate	4.1	52	10				5	54	11				3.54	55	12	5.6	56	12	6	61	12	6	62	14	6.1	64	14	6.2	64	14	6.3	68	14	6.8	69	14	37.503	NBW	term	-1.8
29	Illiterate	169	Female	HC	3.2	50	10	40	literacy	4.6	55	12.6				6.4	57.5	13.1	7.1	60.1	14.7	7.9	62	15	8.3	72	15	8	73	16	9	73	16.2	9.3	73.5	16.5	9.6	73.5	16.6				9.8	74	16	36.1418	NBW	premature	-0.07
29	literacy	163	Male	Home	3.06	50	10.2	43	literacy	4	50.5	11.5	5.3	54	12.4	5.8	61	12.4							6.4	63	12.8	6.3	63.1	12.9	6.5	64.6	13	7	65	13	7.8	66.3	13.5	7.8	66.3	13	8.1	67.5	14	38.1836	NBW	term	-0.6
29	Illiterate	166	Female	CBA	2.58	49	10	56	Illiterate	3.7	51	12	4.3	52	12	7.2	58	14	7.6	59	14	7.2	63	13	6.8	63	13	6.2	65	13	5.5	65	13	5.5	66	12	6.2	67	14	7	69	14	7	69	14	38.1836	NBW	term	-1.52
29	Illiterate	164	Female	Home	2.25	48.3	9	50	literacy	3.5	54	12	4.7	55	13	5.3	58	13	5.8	60	13.5	5.4	62.5	13	5.15	64	12	5.9	64	12	6.25	65	12	6.3	66	12	6.4	66.5	13	5.8	67	11.5	5.6	67	11.2	38.1836	LBW	term	-2.39
29	Primary	169	Male	CBA	2.8	48	10	37	Koranic				5.8	64	15	6.7	65	17	7.5	66	17	7.3	67	17	7.4	68	16	7.4	68	16	8	70	16	8.2	70	16	7.6	71	16	8	71	16	8.3	73	15	41.5866	NBW	term	-1.18
29	Illiterate	164	Female	Home	2.2	48	9	50	literacy	3.15	54	10.2	4.4	55	12.5	5	58	13	5.7	59.5	13.5	5.6	61.5	13	5.7	63	13	6.1	64	13	5.6	64	11.7	6.15	64.5	12	6.5	66.5	13	5	67	11	4.5	67.2	9.5	38.1836	LBW	term	-2.53
29	literacy	160	Female	HC	3.45	52	10.5	63	literacy				5.59	56	13.3	6.7	57	14.3	7	57	14.4				8	66.5	15	8.1	67.2	15.2	9	67.3	15	9.3	67.4	15.8	9.7	70	15.6	9.6	72	16	10.2	73	16.1	38.1836	NBW	term	0.47
29	Illiterate	162	Male	HC	3.6	51	11	30	Koranic	4.4	57	12	5.6	61	12	5.7	66	13	6.5	69	13				7.5	70	14	7.9	71.5	13	7.9	73	13	7.9	74	13	8.2	75	15	8.4	76	15	8.8	77	14	40.906	NBW	term	0.51
29	Illiterate	157	Male	CBA	3	48.8	11	41	Illiterate	4.55	57	13	5.5	58.8	13.5	6.3	60.5	13.2	6.4	66.5	13	6.9	66.5	14	7.2	67	14	6.1	68	12.5	5.9	68	11.5	5.35	69	11	6.1	69	12	7	73	12	7.35	76	13	39.5448	NBW	term	-0.73
30	Illiterate	165	Male	HC	1.23	40	8	50	Illiterate	1.43	44	9	1.91	47	9.5	2.67	50	10	3.5	52	11	3.6	53	12	4.6	56	13	4.7	59	13.6	4.8	60	10	4.9	62	11.3	4.5	63	11	4.7	65	10.5	5.15	67	11	33.4194	LBW	premature	-5.24
30	Illiterate	169	Male	CBA	3.24	51	11	38	Illiterate	4.6	53	14				6.14	51	14	6.4	61	14	6.6	65	14	6.5	66	15	6.3	68	14	5.7	68	14	5.7	68	12	5.2	68	11	5.4	69	11	6.3	69	14	42.2672	NBW	term	-0.22
30	Illiterate	158	Female	CBA	2.85	51	10	41	Illiterate	3.5	51.5	11	3.35	52	11																															39.5448	NBW	term	-0.87
30	literacy	162	Female	CBA	2.46	47	10	61	Illiterate				5.1	62	14	5.2	63	14	5.4	64	13				5.6	66	14	6.2	66	14	6.4	66	13	6.5	68	14	6.5	69	13	6.5	69	14	6.7	70	14	36.8224	LBW	premature	-1.83
30	Primary	161	Female	CBA	2.9	50	9.6	35	literacy	3.4	51	11	4.3	53	11.5	4.7	56	12	4.9	57.5	12.5	5	60.5	12	5.5	62	12.5	5.8	62.5	12	6	63.5	12.3	6.5	65	13	6.3	67	13.5	6.4	67	12.5	6.9	68	13	37.503	NBW	term	-0.75
30	Illiterate	166	Female	HC	1.75	44	7.5	42	Illiterate	2.33	50	8	3.43	54.8	10.4	4.35	56	11.5	4.9	58	12.8	5.4	60.2	11.4	5.4	62.4	11.6	5.4	63	11.4	5.65	63.8	12	6.05	64	11	6.55	67	12	6.7	67	12	7	68.5	13	32.0582	LBW	premature	-3.78
30	Primary	161	Male	HC	2.9	49	11	57	Illiterate	3.9	53	12				6.7	58	13	7.3	60	14				8	67	16	8	68	16	8.3	72	16	8.6	73	16	8.5	73	15	8	74	15	8	75	15	38.8642	NBW	term	-0.96
30	Illiterate	162	Female	HC	3.27	52	12	36	Illiterate	4.5	55	12	5.5	57	13	5.8	62	13	6.3	64	14	6.7	67	14.2	7.2	69	12	7.65	69.9	13.5	7.7	70	12.5	7.6	70.4	12.5	8.15	71.3	14.5	8.6	73	13.5	8.8	74.5	15	40.2254	NBW	term	0.08
30	Illiterate	164	Male	Home	3.07	53	11	66	Illiterate	5.3	60	12	6.35	63	13.5	6.9	65	13.9	7.5	66.8	13.3	7.3	68	13	7.6	69	14	8	72.5	14	8.25	72.6	13	8.45	73	13.5	9.1	73.5	14	8.6	75.5	13	8.9	76	13.5	39.5448	NBW	term	-0.58
30	Primary	172	Male	HC	2.82	51	9.6	40	Illiterate	4.3	57.2	11	5.1	59	12.4	5.95	63	13	6.15	65	12.5	6.6	67	13	6.7	68	13	6.25	68	12.5	6.5	69.5	13	6.5	69.6	13	6.7	70	13.5	6.75	71	13.7	6.8	71	13	39.5448	NBW	term	-1.14
30	Illiterate	152	Female	HC	2.1	43	8	52	Illiterate	2.2	46	8.8	2.5	48	8.8	2.4	49	8.5	2.8	51	8.5	3.7	53	12	4.4	57	11	5.1	60	13	5.4	60.5	12	5.9	64	12	6.4	65.5	12.5	6.3	66	12	7	67.5	12.5	36.1418	LBW	premature	-2.81
30	Illiterate	155	Male	CBA	3.45	51	11	53	Illiterate	3.9	56	11	5	57	14	6	60	15	6.5	62	14	6.75	62	15	6.8	65	14	5	67	13	5.3	67	11	5.2	67	10	5.7	68	11	6	69	12	6	69	12	40.906	NBW	term	0.21
30	Illiterate	159	Male	HC	2.68	48	11	47	Koranic	3.68	52	13	5.07	52	13	6	57	14	6.5	60	14	7.04	65	16	7.5	68	15	7.7	69	15	6.05	69	13	7	72	15	7.5	74	15	8	76	16	8.2	77	16	38.1836	NBW	term	-1.46
30	Illiterate	164	Female	HC	2.95	51	11.5	41	Illiterate	4.15	57	11.5	5.56	61.7	12.6	6.1	62	14	6.8	64.6	13.2	7.5	68.5	13.3	7.5	70	13	7.7	71.7	13.6	7.6	72.5	13	6.85	72.5	12.9	7	73	13	7.3	73.6	13.4	6.7	79.8	12	41.5866	NBW	term	-0.63
30	Illiterate	160	Female	Home	2.35	49	9	37	Illiterate	3.5	53	11	5.35	58	13	5.7	60	13							6.8	68	14	6.6	68	14	6.9	68	14	7	68	14	7.5	71	14	7.4	71	14	7.3	74	13	37.503	LBW	term	-2.12
30	Illiterate	164	Female	CBA	2.99	48	11	36	Illiterate	3.9	50	10	4.85	51	12	5.9	53	13	6.3	54	14	6.75	59	14	6.75	60	15	6.8	61	15	6.9	63	15.5	7.1	66	16	7	69	15	7.4	69	15	7.7	71	15	40.2254	NBW	term	-0.54
30	Illiterate	162	Female	Home	3.5	49	9	50	Illiterate							5.8	60	15	6	62	16	6.2	64	16	6.5	66	16	6.5	68	16	6.3	68	13	6.5	70	15	7	70	15	7.4	72	15	7.8	72	15	38.1836	NBW	term	0.57
30	Illiterate	163	Male	HC	3.05	51	10	51	Illiterate							3.95	56	11	4.8	58	13	5	60	12	4.7	61	11																			41.5866	NBW	term	-0.62
30	Illiterate	167	Male	CBA	3.1	52	11			4.05	58	11	6.3	60	16	6.7	63	16	8	67	16	8.8	70	16	9.2	71	17	7.7	71	15	8.6	72	16	9.1	75	15	9.6	76	16	8.9	78	16	10	79	17	42.2672	NBW	term	-0.52
30	Illiterate	157	Male	Home	1.9	45	8.6	44	Illiterate	2.3	49	8.5	3.7	53	11.5	4.8	56	13	6	60	15	6.3	61.5	15	6.9	63	15	7.9	65	15	8	67	15.5	7.9	69	14.8	7.7	70	14.2				8.6	72	14.5	33.4194	LBW	premature	-3.48
30	Illiterate	168	Female	HC	3.2	52	12	49	Illiterate	4.1	55	12	5.16	59	13	5.6	62	13.6	6.7	64.5	14	7.15	68.2	14.2	6.5	71	12.2	7.1	73	13	7.5	73.3	13	7.35	73.6	12.7	7.4	74	13.2	7.05	74	12	7.2	74.5	12.5	38.8642	NBW	term	-0.07
30	Illiterate	156	Female	CBA	2.5	48	10	57	literacy	4.1	53	12	4.8	54	14	5.4	55	13	6	59	14	6.3	62	15	6.1	64	15	5.9	67	14	6.2	67	13	6.8	68	14	7.3	68	14	7.3	68	14	7.6	70	14	38.8642	NBW	term	-1.73
30	Illiterate	160	Female	CBA	3.05	51.5	10	40	Illiterate	3.7	54	11.5	4.5	56	11.5	5	57.5	13	5.2	60	13	5.35	61	12	5.5	63	12.5	6	63	12	6.05	63.5	11.7	6.65	65	13.2	6.75	67	13.3	6.35	67.5	13	7.3	72	12.8	38.8642	NBW	term	-0.4
30	Primary	167	Male	HC	3.085	48	10			4.5	58	11	5.4	62	12.3	6.1	64	12.8	6.9	65.2	12.6	7.2	67.2	12.8	7.4	68	13	7.65	69.5	13.2	7.8	71	13	8.1	72	13.6	8.2	72	12.5	8.5	72.5	12.7	8.75	73	13	39.5448	NBW	term	-0.55
30	Illiterate	168	Male	HC	2.4	46	9	62	Illiterate	3.75	50	12	4	51	13	5.05	51	13	5.8	52	13	5.86	52	14	6.8	52	15	7	52	15	7.3	52	15				8	58	15	7.8	64	15	8.5	71	17	39.5448	LBW	term	-2.15
30	literacy	165	Female	HC	3.2	50	10.4	43	Primary	4.6	57	12.1	5.4	60	13.3	6.1	61.2	14.5	6.4	63	15	7.1	65.8	15.8										7.4	70	14.7				6.8	71	12	7.4	73	12.4	38.8642	NBW	term	-0.07
30	Illiterate		Female	HC	2.3	45	8.5	51	Illiterate																																					35.4612	LBW	premature	-2.25
30	Koranic	175	Male	HC	2.73	49	9.2	60	Illiterate	4.2	51.2	11.3	5	59	13.8	6.1	61	13.8	6.6	63.5	13.9	7.3	63.9	14	7.1	66	14.1	7.3	67	14	7.9	68	14	8.2	70	14	8.5	71	14	8.4	71	14	8.6	73	14.1	39.5448	NBW	term	-1.35
30	Primary	170	Male	HC	2.5	49	9	34	Illiterate				3.2	52	10	4.2	55	12	4.6	57	12	5.6	59	14	5.8	61	14	6.2	64	13	5.9	64	13	6	65	13	5.7	66	12	6.85	67	14	7.2	69	14	36.8224	NBW	premature	-1.9
30	Illiterate	157	Male	HC	1.95	47	8	65	Illiterate	2.7	52	12	3.9	53	12.4	5.05	55	12.5	5.35	58	12.8	6	61	14	5.7	61	14	6.3	66	12.5	6.5	66	12.6	6.65	66.7	12.4							6.9	69	12.5	38.1836	LBW	term	-3.34
30	Illiterate	172	Female	CBA	2.96	49	9.4	64	Illiterate	3.95	55.3	10.5	5.2	59	12	5.9	63	12.5	6.5	65	13.3	6.65	67	12.5	6.5	68	12.5	6.2	68.3	11.6	7.15	69	13.8	7.2	70	12.5	7.7	72	13	7.4	72	12	7.6	72.5	12.5	39.5448	NBW	term	-0.61
30	Primary	164	Female	HC	3	49	10.8	33	literacy	4	56	11.5	4.9	56.4	13							6.1	66	12.2	6.6	67.2	13	6.4	67.2	13				7.1	68	13.1										35.4612	NBW	premature	-0.52
30	Illiterate	167	Male	CBA	2.45	43	9	23	Illiterate	3.85	56	11	4.84	59.5	12.2	5.75	60	12.5	6.2	64.5	12.4	6.5	65.2	13	7	69	15	7	69	14	6.35	69.5	12.5	6.5	70	13	7.35	72	13	7.4	73	13	7.45	73.5	13	38.1836	LBW	term	-2.02
30	Illiterate	160	Male	HC	2.7	49	11	51	Illiterate																																					40.906	NBW	term	-1.42
30	Illiterate	160	Female	CBA	2.55	44	9	71	Illiterate	3.3	51	11	4.7	57	12				5.3	60	12				6	62	13	6.3	64	13	6.3	67	13	6.5	67	13	6.3	68	13	6.3	68	12	7	69	14	38.1836	NBW	term	-1.6
30	Illiterate	151	Male	CBA	2.9	49	11	40	literacy	4.2	53	13	5.8	57	14.5	6.2	58.5	15.5	6.6	60	16	6.8	64	15	7.4	67	15.5	7.5	67.5	13.5	8.5	70	14	7.8	70	14	8	71	14.2	7.9	73	13.5	8.1	73.4	14	41.5866	NBW	term	-0.96
30	Illiterate	160	Female	HC	2.95	50.3	8.3	49	Koranic	3.38	53	10	4.6	54.1	12	4.8	56	12	6	60	13	6.2	62.8	13	6.1	65.2	13	6.6	67.8	12	6.7	70	12	6.7	70	13.8	6.6	71.8	11.5	6.6	74.8	13	7.4	75	13.1	38.8642	NBW	term	-0.63
30	Illiterate	182	Female	CBA	2.1	46	9.1	60	Illiterate	2.5	51	9.4	3.5	54	9.5	4	60	10.5	4.6	62	12	5.8	62	11.2	6.1	65	13	6.5	65	12.5	6.4	67.5	12.5	6.5	68.2	12.4	7.2	71	13	7.9	75	13.1	8	75.2	13.6	39.5448	LBW	term	-2.81
30	Illiterate	165	Male	HC	2.35	46	10	55	Illiterate	3.8	51	11	4.1	55	12	4.75	59	12	4.75	60	12	5.25	62	11.7	5.8	63.5	12	5.9	65.6	11.5	6	69.6	11.4	6.15	70.5	11.5	5.9	71	12	6	71	11	6.4	71.5	12	38.1836	LBW	term	-2.28
30	Illiterate	164	Female	HC	3.6	53	12	60	literacy	4.4	55	12.4	5.4	58	13	6.6	62.7	15	6.8	66	14.7	7	69.4	14.1	6.4	70.2	12.4	7	71	12	7.1	72	13	6.8	72	13	6.75	72	12	7.2	72.5	13	7.1	72.5	12.5	41.5866	NBW	term	0.78
30	Illiterate	166	Male	CBA	3.3	50	11.5	33	Illiterate				7.2	60.5	13.5	7.8	62	14.5	8.3	64.5	14.8	9.2	68	15	10.2	68.2	15.1	10.3	70	15.3	9.7	70	15	9.5	70.1	15.5	9.9	72	15.7				10.9	74	15.8	40.2254	NBW	term	-0.1
30	Illiterate	167	Male	CBA	2.95	52	10.5	35	Illiterate	4.5	53	11.5	5.3	59	13	6	64.5	13	6.5	65	14	6.8	67	14.5	7.3	67	14.5				6.4	70	14	6.45	70	13	7	70	13	7.1	71	13	7.6	72	13.3	38.8642	NBW	term	-0.84
30	Illiterate	161	Female	Home	2.95	50	10	48	Primary	4.1	56	13	5	56	13	5.4	60	13.5	5.4	63	12.5	5.6	64	13	5.8	65	13	6.3	65	13	6	65.5	11.7	6.6	67	13	6.2	67	12.6	6.4	69	12	6.5	69.5	12.3	38.1836	NBW	term	-0.63
30	Koranic	157	Male	HC	3.5	51	11.2	45	literacy				5.1	58	12	5.4	63	12.5	5.6	64.8	13	5.5	66	12.5	5.6	66.1	12.6	5.8	67	12.7	6.6	70	12	7.1	72	12.8	7.5	72	12.9	7.4	73	13.1	7.6	75	13.2	38.1836	NBW	term	0.31
30	Illiterate		Male	Home	3.45	52	10.5	41	literacy	4.9	54	13																																		40.2254	NBW	term	0.21
30	Illiterate	175	Male	Home	2.7	49	9.5	30	Illiterate	4.5	53.3	11	5.5	55	13	5.6	64	13.1	6	64.2	12.9	6.6	65	14	6.6	65	14.2	5.9	67.5	11	6.6	68.2	12	6.3	69	13	7.2	69	12.8	7.7	71	13	8.1	72	13.5	39.5448	NBW	term	-1.42
30	Illiterate	167	Female	HC	3.09	51	11	56	Primary	4.55	56	12.5	5.6	61	13	5.9	65	13.1	6.4	68.3	12.7	7.1	71.8	13	7	72	14	6.85	73.5	12.5	7.1	73.5	11.9	7.6	74.6	13	8.45	75	14	8.45	75	14	8.6	75.3	14	39.5448	NBW	term	-0.31
30	Primary	156	Female	HC	2.54	49	9.5	42	Primary	3.6	53	11.2	5.1	53.2	13	5.4	53.4	13.5	5.7	54	14	6	57	13	6.6	58.9	13.7	6.5	61	13	6.6	63	13	6.64	64.9	13.1	6.8	66	13.8	6.8	68	12	8	70	13.2	39.5448	NBW	term	-1.62
30	Illiterate	153	Female	CBA	2.7	50	10	50	Primary	4.05	55	12	4.15	58	12	5.5	62	14	6.4	62	14	6.1	65	13	6.9	67	13.5	6.8	70	13	7.36	71	15				8.1	72	14	8	73	13	8.1	75	15	38.1836	NBW	term	-1.23
30	Primary	156	Male	CBA	2.6	47.6	9.5	44	Koranic	3.4	53	12	3.88	55	11.3	4.6	56.5	11.5	4.8	59	12.5	4.9	64	12.5	4.9	64.1	12.7	4.9	65	11	5.2	66	11	4.9	66	12	4.5	67	10				5.1	70	19	38.8642	NBW	term	-1.65
30	Illiterate	164	Male	CBA	3.3	50	10.3	63	Illiterate	4.7	55	12.5	5.2	60	13	5.6	61	13	6.2	65	13	6.5	67	12.7	6.7	67	15	6.3	67.5	14.5	6.5	68	12	7.3	69	13	6.9	70	12.8	6.6	70	12	6.5	70	11	40.906	NBW	term	-0.1
30	Illiterate	168	Male	CBA	3.05	48	10	31	Koranic	4.3	57	12	6.4	61	14.5	6.5	61	15	7.2	64	15	7.5	67	15.5	7.7	69	15.5	7.8	69	15.8	8.1	70	15.5	8.4	72	16	7.8	74.5	14.5	8.8	75	14	9	75.3	15.5	38.8642	NBW	term	-0.62
30	Illiterate	168	Female	Home	2.6	46.1	9.6	43	Illiterate				5	57	13				5.5	62	12.7	5.9	63	13.5	5.9	63	13.5	5.5	63.3	12.5	6.4	63.8	12.3	6.3	64.3	12.5	6.8	65	13	7.9	65.9	13.8	8.2	67.8	13.9	34.7806	NBW	premature	-1.47
30	Illiterate	162	Female	Home	2.9	49	9.5	38	Illiterate	3.9	54	10	4.7	57	11.2	5.4	60.6	12	5.8	64	13.4	6.1	68.7	14	6.2	70	14	6.25	71	14.3	6.35	72	11.5	7	72.5	12	7	73	12	7.15	73	12.2	7.45	73.5	12.5	38.8642	NBW	term	-0.75
30	literacy	164	Female	HC	2.8	52	10	33	Illiterate	4.11	56	11.5	5.5	60.5	12	6	61	12	6.2	67	12.4	6.4	69.7	13	6.85	70	13	7.1	71	13.5	6.9	72.5	12.2	5.85	72.5	11.5	7.2	73	12	7.55	73	12.5	7.85	74	13	38.1836	NBW	term	-0.99
30	Primary	159	Male	CBA	3	48	10	55	Illiterate	3.5	49	11	4	50	12	4.8	52	12	5.4	55	12.5	6.3	60	14	7.2	63	14.5	7.6	64	15	7.9	65	15.5	8	67	16	8.3	68	16	8.7	69	15	8.7	70	16	39.5448	NBW	term	-0.73
30	literacy	171	Male	HC	3.25	50	11	38	literacy	5.6	57	13				6	59	14	6.1	65	14	6.2	67	13	6.9	69	15	7.4	71	15	7.1	72	14	7.85	74	14	7.9	75	14	8.2	76	14	8.9	76	16	40.906	NBW	term	-0.2
30	Illiterate	158	Female	CBA	2.6	46.5	9.3	47	Illiterate										5.9	56.3	13				6.6	62	13.4	6.6	64.1	13.3	6.1	64.7	13	6.9	66	13.2	7.5	66.5	14	7.8	68	13.8	7.6	72	14	38.1836	NBW	term	-1.47
30	Illiterate	155	Male	CBA	2.5	48	9.5	57	literacy	4.4	55	12.5	5	56	12.5	6.1	59.5	13.5	6.3	62	14	6.6	64	14	6.3	65	13.5	7.1	66	14	6.7	66	13.5	7.2	68	14	7.3	70	14	7.2	70	13	7.5	70.5	13	37.503	NBW	term	-1.9
30	Illiterate	159	Male	Home	2.65	50	9.5	51	Illiterate	3.65	53	12	4.6	58	13	5.8	59	15	6.4	64	15.5	6.3	65	13	6.9	66	14	7.4	68	14	7	70	16	7.6	70	15	7.8	70	14	8.1	71	14	8.2	71.5	14.2	37.503	NBW	term	-1.53
30	Illiterate	166	Male	Home	2.7	49	10	52	Illiterate	4.1	54	11	4.8	56	12	5.7	59	10.6	7.6	67	14.7	8	69	14.5	7.9	70	13.8	7.7	70	13.9	8.7	70.5	14.5	9.4	71	14.7	9.6	72	14.5	9.6	74	14.8	9.8	74.5	15	40.906	NBW	term	-1.42
30	literacy	167	Female	CBA	3.22	54	13	40	Illiterate							6	52	15	5.7	56	14	7.1	66	16	6.7	67	15	7	67	15	7.6	69	15	7.7	70	15	8	72	15	8.8	74	16	8.5	75	15	42.2672	NBW	term	-0.03
30	Illiterate	162	Male	Home	3.02	50	10.9	40	literacy	3.8	52.5	11.5	4.3	59	13.4	5	59	11.5	5.2	60.2	11	5.5	62.2	11.6	5.8	62.5	11.5	5.6	62.6	11	5.4	63	11	5.3	63	11.3	5.7	63	11.4	5.4	64	10.2	5.6	64.1	11	38.1836	NBW	term	-0.69
30	literacy	164	Male	Home	3.12	52	10.4			4.3	54	11.5	5.2	59.8	12	5.7	61	14.4	6.1	64	14.5	6.4	65.5	14.6	6.9	66.1	14.4	7.2	67.8	14.7	7.4	68	14.9	7.4	70	14.8	8.1	72	15	8.2	73.8	15.1	8.5	77	15.2	38.8642	NBW	term	-0.47
30	Primary	164	Male	HC	3.35	52	11.5	40	literacy	4.35	57.6	11	4.6	62.5	12.5	5.5	63	12.5	6	65	13	6.1	65.5	13	6.7	68	15	6.1	68	14	7.1	69	13.5	7.4	70	13.6	7	71	13	7.2	71.2	13.8	7.15	73	13	38.8642	NBW	term	0.01
30	literacy	168	Male	CBA	2.4	50	11	30	Koranic	3.2	55	13	4.1	56	13	5.05	56	13	5.8	57	15	6	57	15	6.8	58	16				7.8	68	16	7.1	69	15	6.7	72	15	7.5	72	15	8	75	16	38.8642	LBW	term	-2.15
30	Koranic	160	Female	HC	2.76	48	11	73	literacy	4.6	54.3	11.7	5.4	57	12	6	61.6	13	5.25	62.3	12	5.8	64	12.6	6.5	64.6	13	6.6	66.2	13	6.7	67	12.5	6.55	67	12	6.3	67	11.7	6.3	67.5	12	6.5	69	12.5	39.5448	NBW	term	-1.08
30	literacy	164	Male	HC	2.5	48	8.6	50	Illiterate	3.85	55	10.3	4.9	59	13.5	5.65	63	14	6.1	65	14.4	6.4	67.5	12	6.7	69.6	12.5	7.15	71	13	7.2	71	13.5	7.45	72.3	14	7.35	72.5	12	7.5	72.7	12.2	7.7	74	12.5	37.503	NBW	term	-1.9
30	Illiterate	153	Female	CBA	3	49	10.5	54	Illiterate	3.85	53	12.5	4.7	58	12	5.3	60	14	6.4	66	13.5	6.2	67	13.5	6.8	67	14	7	68	13.5	7.5	69	15	7.4	72	15	7.4	72	15	8.1	73	14	8.4	73.2	14.7	38.8642	NBW	term	-0.52
30	Illiterate	168	Male	CBA	3.8	55	12.2	47	literacy	4.85	55	12.5	6	58	14	6.9	60	14.5	7.45	64	14.5	7.4	65	14.5	8	65.5	15	8.5	68	15.5	8.7	70	15.5	8.8	70.5	15.6	9	71.5	15.7	9.2	72	15	9.4	73	15.5	40.2254	NBW	term	0.89
30	Primary	181	Male	Home	2.8	51	10	41	Illiterate	4.92	51	12	4.71	53	13	5.38	54	14	6.46	62	15	6.5	63	15	6.9	66	16	7.3	67	16	7.4	68	17	8	72	17	7.8	74	15	8.5	74	16	8.8	74	16	39.5448	NBW	term	-1.18
30	Illiterate		Male	CBA	2.68	48	12																																	8	64	18	8.5	66	19	38.8642	NBW	term	-1.46
30	Illiterate	157	Female	Home	1.9	45	8.5	44	Illiterate																																					32.0582	LBW	premature	-3.37
30	Primary	165	Female	CBA	2.8	54	9.2	36	Illiterate	4.3	57	12	5.3	59	13.3	5.6	61	13	6.1	62	13.5				5.85	67	12.5	6.4	68	12.8	6.2	70.5	12.5	6.25	70.5	12.5	6.5	70.5	13	6.9	71	13.5				37.503	NBW	term	-0.99
30	Illiterate		Male	HC	3	49	10	50	literacy	2.9	57	10	3.4	57	11	4.2	57	11.7	5.05	60	12	5.8	63	13	5.8	64	13	6.3	67	13	6.8	68	13	7.7	70	14	7.7	71	14	7.8	73	15	7.8	74	15	38.1836	NBW	term	-0.73
30	Primary	170	Male	Home	3.2	51	10	39	literacy	4.5	58	10.5	4.9	62	10.5	5.45	63.9	11.4	6.4	66	12	6.8	69	12.5	7.25	71	13	7.7	71.2	12.7	7.85	73.4	12.5	8.1	74.5	12.4	8.5	75	12.5	8.8	75.5	13	9.2	76	13.5	40.2254	NBW	term	-0.3
30	Koranic	170	Male	HC	2.05	48	9	34	Koranic	3.1	55	12	4.7	57	12.2	6	60	14	6.25	61.5	14	6.6	65	14.5	6.8	66.5	14	6.85	67	13.7	6.8	67.5	14	6.85	69	14	6.8	70	14.6	7.15	70	14	7.5	70.3	13.8	38.1836	LBW	term	-3.08
30	Koranic	169	Female	CBA	2.3	48	9	48	Primary	3.4	50	10	4.3	55	12.5	5.3	59	14	6.1	62	14	6.6	63	14	6.2	64.5	14	6.6	66	13	7	66.5	13	7.2	69	13	7.5	70	13.5	7.2	70.7	13	7.5	71	13.4	37.503	LBW	term	-2.25
30	Illiterate	168	Male	HC	3.23	50	12	50	Primary	5	56	13	5.62	62	13.5	6.5	66	13.5	6.39	68.6	12.6	6.85	69.8	12.6	7.3	70.3	14	8	72.5	16.5	7.9	73.4	14	7.9	74.3	13	7.55	74.5	13.5	7.7	74.6	13.2	8.2	75	12.6	40.2254	NBW	term	-0.24
30	Illiterate	155	Female	Home	2.6	50	10	51	Primary							5.3	57	14	5.8	57	13.5				6.6	65	14.5				6.8	65.5	13.9	6.8	67	13	7.1	67	14.5				7.55	73	14	38.1836	NBW	term	-1.47
30	Koranic	164	Male	CBA	2.8	49.2	9.9	42	literacy	4.1	52	11.6	5	53	12.4	6.4	60	12.8				6.8	61.4	13.5	7.1	61.5	13.6	7	61.8	13.7	7.4	64.1	13.5	7.6	67.5	14	7.9	67.8	14	7.3	67.9	13	7.2	70	13	40.2254	NBW	term	-1.18
30	literacy	168	Male	HC	2.4	45	9			3.15	50	11	3.75	52	12	3.8	52	12	5.2	52	12	5.3	53	13	5.6	53	13	6.2	54	14	6.3	58	15				6.7	68	15	7.4	69	15				39.5448	LBW	term	-2.15
30	Illiterate	171	Male	CBA	2.7	51	9.5	40	Illiterate	3.6	52	10.5	4.1	55	12.5	5.1	58	13.5	5.65	60.5	13.6	5.65	63	13.5	5.85	63	13	6.2	64.5	13.5	7.1	67	14	7.2	69	14	7.5	71	14.2	7.2	71	13.5	7.2	71	13	38.8642	NBW	term	-1.42
30	Illiterate	155	Female	HC	3.05	49	11.8	39	Primary	4.3	49.2	12	5.6	49.5	12.6	5.9	50.8	13.2	6.1	55	13.4	6.6	57	13.6	6.8	60	14	6.7	61	13.5				7.1	66	13				8	66.4	13.2	8.6	68	13.6	39.5448	NBW	term	-0.4
31	Illiterate	158	Female	Home	2.89	51	10	57	Illiterate	4.54	52	13	4.6	57	13							6.6	63	14	7.3	67	14				8	70	14	8.3	71	15	7	72	15	8.5	74	15	8.6	74	15	39.5448	NBW	term	-0.77
31	Primary	172	Female	CBA	2.55	50	9.5	35	Illiterate	3.4	55.5	10.3	4.5	58	12	5.5	60	12	5.5	64	12.5	6.5	65	13	6	66	13	6.6	68	13.5	6.1	69.5	13	6.7	70	12.9	7.4	70	12.5	7.95	71	13	7.4	73	12.7	38.8642	NBW	term	-1.6
31	Illiterate	163	Female	CBA	2.4	47	9		Illiterate																																					38.1836	LBW	term	-1.99
31	Primary	172	Female	CBA	2.75	49	10	35	Illiterate	3.55	54	11	4.6	56	11.5	5	58	12.5	4.9	59	12	5.5	61	12	5.4	61	14.5	5.1	62	13	5.6	64	12	6.3	66	13.5	6.5	68	13	7	69	12.7	7.1	71	13.2	38.1836	NBW	term	-1.11
31	Illiterate	164	Female	Home	2.6	52	10	33	Koranic				4.85	56.5	12.5	5.5	61	12.5	6.3	63	13.5	6.7	64	14	6.5	65	14.5	7.5	67.5	12	7.4	70	12.4	7.7	73.5	13.1	7.7	73.5	13.5	7.9	74	13	8	74.6	13	38.1836	NBW	term	-1.47
31	Illiterate	160	Female	CBA	2.9	49	10	63	Illiterate	3.8	54	11.8	5	58	13	6.1	60	13	6.7	64	13.8	7.3	66	14	7.2	67	14	7.4	67	14	7.9	68	14	8	69	14	8.4	72	15	8.8	74	14.8	8.95	74	15	40.2254	NBW	term	-0.75
31	Illiterate	161	Female	Home	2.79	51	11	40	literacy																									6.7	67	13	6.5	70	14	7.6	71	15	7.5	73	16	41.5866	NBW	term	-1.01
31	Illiterate	159	Male	HC	2.78	48	12	38	Illiterate	4.12	49	13	5.5	55	13				5.75	56	14	6.4	56	15	6.9	57	15	6.9	60	14																37.503	NBW	term	-1.23
31	Illiterate	170	Female	CBA	2.71	48	10	45	Primary	4.04	51	13				5.35	53	14	6	55	14	6.3	56	15	6.3	63	13	6.4	63	13	6.8	68	14	6.5	70	14	6.7	73	14	7	73	15	7	74	14	39.5448	NBW	term	-1.2
31	Illiterate	171	Male	Home	2	46	8	33	Koranic	3.7	54	10	4.6	56	13	4.9	58	13	6	60	14	7	65	15	6.9	66	15	6	67	15	6.7	68	15	7.3	69	15	7.4	70	15	7.5	71	15	7.6	72	15	38.8642	LBW	term	-3.21
31	Illiterate	159	Female	CBA	2.4	49	9	42	Illiterate	3.7	51	10.3	4.35	54	11.2	5.1	59	11.4	5.05	60	12.5	5.3	63.5	11.5	5.5	66	12	6.1	66	12.5	7.1	66	12	6.3	66.5	12.5	6.4	68.5	12	6.9	69	12	7	71	12.5	37.503	LBW	term	-1.99
31	Illiterate	171	Male	Home	1.99	47	8	33	Koranic	3.5	48	10	5	56	13	6.7	62	14	6.7	62	14	7.2	64	15	6.7	65	14																			38.8642	LBW	term	-3.24
31	Illiterate	159	Female	HC	2.75	49	10.2	42	Illiterate				5	54.3	12.5	5.79	55.1	14.6										6.4	61	15	7.6	63.8	15.3	8	66	15.5	8.3	66.5	15.5	8.8	70	15.6	8.9	75	15.8	38.8642	NBW	term	-1.11
31	Primary	160	Female	HC	3.15	49	10	24	Secondary	3.85	54	11	4.55	56.8	11.2	5.1	60	11	5.7	63	11.6	6.05	65	12.5	6.2	66.5	13.5	7	67	12.8	7.3	69.5	13	7.95	70	13.8	8	72	13.5	8.25	72	14	8.4	72.5	14.3	39.5448	NBW	term	-0.18
31	Illiterate	164	Female	CBA	3	47.5	9.5	40	Illiterate	3.9	51	12.5	4	57	11	4.7	58	11	4.3	58	11	5.5	59	13.5	6	61.5	13	6.3	62	13.5	6.2	64	12.5	6.6	68	14	6.5	68	12.5	7.15	68	13	7	68	14.5	39.5448	NBW	term	-0.52
31	Illiterate	158	Male	CBA	3.2	56	10.5	46	Illiterate	4.1	56.5	12	4.5	57.5	11.5	5.4	62	12.5	5.5	63	13				5.9	66.7	13.6	6.8	68.5	12.3	7.1	70.5	12.5	6.7	70.5	12.6	7.2	71	12.7	7.4	71	12.5	7.5	73	12.8	40.906	NBW	term	-0.3
31	Illiterate	156	Female	CBA	3	53	9.5	35	Illiterate	4.1	53	12.5	5	57	13	5.2	58	13	5.7	63	13	6	63	13.5	6.3	64	13	6.7	66	12.8	6.8	68	12.5	6.85	68.5	12.6	6.6	68.5	13	7.1	70	13	7.5	70.2	12.7	38.1836	NBW	term	-0.52
31	Illiterate	167	Male	Home	3.8	49.2	11	46	Primary				6.2	56	14	7.3	63	14.5	7.6	64	14.6	7.8	65.2	14.7	8.5	65.6	15	8.1	67	14	8.4	70	14	9.3	71	15	9.2	73	14.8	8.8	75	15	9.4	76	16	41.5866	NBW	term	0.89
31	Illiterate	165	Male	CBA	2.8	50	10	36	Koranic							5.2	57	13	5.9	61	14	6.4	61	14	6.8	65	14	7	65	15	5.9	69	13	6	70	13	6.5	71	14	6.6	72	12	6.4	72	14	39.5448	NBW	term	-1.18
31	Illiterate	167	Female	CBA	2.7	49	10	34	literacy	4.1	52	11.5	5.1	55	13	5.45	59	12.8	6.3	59	13.2	6.1	62	13	6.5	62	12.5	7	65	14.5	7.1	65.5	13.5	7.2	68	16	7.7	70	15	7.9	71	14.5	8	72	13.6	40.2254	NBW	term	-1.23
31	Primary	170	Male	CBA	3.05	51	9.5	30	Koranic	3.6	57	10	5.05	60	11	6	63	12	6.3	64	13	6.8	67	14	6.5	67.5	12	6	68	12	7	69	12.5	7.2	71	13	7.25	72	13	7.4	74	13	7.65	74.6	12.5	40.906	NBW	term	-0.62
31	Illiterate	159	Female	CBA	2.73	49	10	40	Illiterate	3.97	51	13				5.8	52	14	6	54	14	6.2	54	15	6.5	60	15	7	62	15	7.4	62	15	7.5	70	15	8	72	16	8.1	73	15	8.3	75	16	40.906	NBW	term	-1.15
31	Illiterate	173	Male	Home	3.4	48	11.2	47	Illiterate	5	54	13.1				6.3	56	13.5	6.1	58.1	13.6	7.6	63	15	8	67	15.5	8	67.5	15	7.8	69	14.8	8.4	70	14.8	9.2	71	14.7	8.6	72	14.8	9.2	74	15.2	38.1836	NBW	term	0.11
32	Illiterate	179	Female	CBA	3.2	49	10	60	Illiterate	4.5	58	12	6.15	61	14.6	6.9	64	14.9	7.3	66	15.5	7.6	67.4	14.8	7.35	68	13.5	8.1	70	14	8.5	70.3	14.3	8.85	72	14.5	8.85	72	14.5	8.35	72	13.7	8.25	72	13.5	39.5448	NBW	term	-0.07
32	literacy	174	Female	CBA	2.9	48	10	38	Koranic	6	57	13	6.1	59	15	6.8	62	16	7	63	16	7	65	14	7.5	67	16	8	67	16	8.5	69	16	8.6	72	16	8.8	72	16	8.9	74	15	8.8	75	15	37.503	NBW	term	-0.75
32	Primary	155	Female	CBA	2.4	49.6	9.5	69	Illiterate	3.55	56	11.8	4	58	12	4.5	59	12	5.1	61	12.5	5.6	63	13	5.5	65	14	5.6	65	12	5.5	65.5	11.5	6	65.5	12	5.9	67	12	6.5	69	12.5	6.6	70	12.5	39.5448	LBW	term	-1.99
32	Illiterate	156	Male	CBA	3.01	51	10	41	Illiterate	4.1	63	12	5	65	13	5.7	65	13	6	65	13	6.2	66	14	7	67	16	7	67	16	7.2	68	15	7.3	69	15	7.4	69	15	7.6	71	16	8	73	16	40.906	NBW	term	-0.71
32	Illiterate	163	Female	HC	2.6	48	10	49	Illiterate	3.85	54	11.5	4.8	58	11.5	5.65	60	13.7	6.2	62	14.2	6.4	64	13.6	6.4	66	13.5	6.8	67.8	13	6.9	68	15	7.35	68.6	13	7.35	69	13	7.25	69	13.2	7.5	72	12.5	39.5448	NBW	term	-1.47
32	Illiterate	166	Female	CBA	2.94	49	12	45	Illiterate	4.6	53	14				4.6	54	12	5	58	13							8	68	16	8.2	72	15	9.2	74	16	9.2	74	17	9.6	75	14	9.8	76	16	38.1836	NBW	term	-0.66
32	Illiterate	169	Male	CBA	2.6	50	9.4	43	Illiterate	2.85	51	9.5	3.45	53	10	4.3	57.5	11	5	58	11.5	5.3	59.5	12.5	5.4	62	13	6	64	13.5	6.6	68	13.5	6.3	70	13.6	6.3	70	12.8				6.3	71	11.5	36.1418	NBW	premature	-1.65
32	Illiterate		Male	CBA	2.9	48.5	10	53	Illiterate																																					39.5448	NBW	term	-0.96
32	Illiterate	167	Female	CBA	2.3	48	8	58	Illiterate	3.1	53	10.2	4.25	55	12.5	4.9	58	13	5.1	60	12.5	5.4	61	12	6	61.5	12.4	6	62	12.5	6.4	63.5	12.6	6.3	67	13	6.4	67	12.3	6.1	68.5	12	6	69	11	38.1836	LBW	term	-2.25
32	Illiterate	167	Male	CBA	3.4	56	10	49	Illiterate	4.5	56	12	5.5	58.5	12	6.4	64	13	6.3	66	14	6.1	66	12.5	6.7	70	12.5	7.8	70.5	14	7.95	71	13	8	71	12.5	7.6	71.5	12	7.9	72.5	12.5	8.4	72.5	13	40.2254	NBW	term	0.11
32	Illiterate	165	Female	CBA	2.8	49	10	83	Illiterate	4.1	57	12.4	5.3	59	13.2	5.95	61	14	7	64	14.5	7.5	67	15	7.6	67.5	14.5	7.2	68.5	14.5	6.9	69	13	6.8	69.5	12.5	7.6	71	12.3	8.3	72.5	14	8.35	73	14.2	38.8642	NBW	term	-0.99
32	Illiterate	169	Female	CBA	3.65	54	12	35	Illiterate	5.3	64	13.5				6.2	62	13.5	7	63	14.5	7	64	14	7	65	13	7	65	12	6.7	68	13	7.3	69	13	8	71	14.5	8.3	72	15	8.9	74	14.5	40.2254	NBW	term	0.88
32	Illiterate	149	Female	HC	2.45	47	9	80	Illiterate	3.5	51.5	10.5	4.35	56	12.4	4.6	58.6	12	4.9	60.7	12.5	5.6	62	13.5	5.6	63.3	13.5	5.6	65	13	4.7	65	11	5	65	11.5	5.5	65	11.5	5.7	65.5	12	6	66	13	36.8224	LBW	premature	-1.86
32	Illiterate	160	Female	HC	1.82	43.5	8.1	60	Illiterate	2.2	45.5	9	3.4	50.8	10.1	4.4	54.1	11	5.4	56.2	12.8	6.6	57.8	13.2	6.7	60.1	14.1	6.8	63	14.2	7.9	65.7	14	8.2	66.1	14.1	8.1	67.1	14.8	8.3	70	15	8.5	71	14.8	37.503	LBW	term	-3.59
32	Illiterate	170	Female	HC	3.16	49	10	52	Illiterate	4.1	50	10	4.35	58.3	10.6	5.5	62	11.7	5.05	64	12.6	5.1	65	12	5.3	66.2	10.4	5.8	66.5	10.5	5.8	67	11	5.85	67.5	11.5	6.2	69	12	6.8	69.5	12	7.6	70	13	40.2254	NBW	term	-0.16
32	Primary	150	Female	CBA	3.15	53	11	47	Illiterate	4.2	57	12	4.9	59	13	5.5	61	14	6	63	14													7.45	71	14	7.7	74	14	8.45	75	14	8.4	76	14	42.2672	NBW	term	-0.18
32	literacy	176	Male	CBA	2.75	46.3	9.4	40	Primary	3.2	52	11	4	56	11.2	4.35	60	12.4	5.4	63.5	13	5.8	64	13	6.6	65	13.5	6.9	66	13.5	7.1	68	14	7.5	71	15.5	7	71	14	7.9	71	14.2	8	72	14	38.1836	NBW	term	-1.3
32	Illiterate	163	Female	Home	2.35	48	9	65	literacy	2.9	49	9.5	3.7	54	11	4.4	57.5	11.5	5.1	60	11	5.2	65	13	6	66	13	6.5	67	13.4	6.95	67.5	14	6.8	68	13	6.1	68	13	7.3	69	14	7	69.5	14.2	37.503	LBW	term	-2.12
32	Primary	158	Female	Home	1.95	44.5	8.7	60	Primary	2.35	46.5	9	3.5	50.1	11	4.3	52.4	11.6	4.9	54.8	11.3	5.5	56.6	12	5.6	60	12.3	6.1	61.5	13	6.6	62.1	14	7.1	63	13	7.1	64	13.5	7.3	66	13.7	7.3	69	13	38.8642	LBW	term	-3.23
32	Illiterate	158	Male	Home	3.1	50	10		Illiterate	4.2	58	12	5.1	59	13	5	59	12																												40.906	NBW	term	-0.52
32	Primary	152	Female	CBA	3.25	50	11	40	literacy	4.1	53	14	5	58	11				5.9	63	14.3	6	65	13.5	6.1	65.5	13.5				6.8	67	14	6.4	69.5	13	7	70	14	7.25	70	14	7.5	70	13.8	38.8642	NBW	term	0.04
32	Illiterate	165	Female	CBA	2.9	50	10	64	Illiterate				4.3	55	12	5.1	58	13	5.8	60	13.7	6.65	61	13.3	7	67	13.5	7.45	68	13.6	6.8	68	14	7	69	13.3	7.1	69.5	13.5	6.8	70.5	12.8	7.1	72	13	38.8642	NBW	term	-0.75
32	Koranic	165	Female	HC	2.7	49	11	34	Primary	4.1	51	11	4.15	53	12	4.35	56	13	5	59	13.6	5.3	61.3	11.4	5.6	62	12	5.8	64.3	11.6	5.45	64.5	11	6.4	66	11.2	6.6	67.5	11.5	6.85	68	12	7.1	69	12.5	38.1836	NBW	term	-1.23
32	Illiterate	181	Male	HC	3.09	49	11			3.9	52	11	4.6	58	11.3	5.2	62	11.8	5.8	68	12	6.1	68.2	12.5	6.65	68.8	12.3	6.2	71	11.5	6.5	72	12	6.95	72.6	12.6	7.1	73	13							40.906	NBW	term	-0.54
32	Illiterate	136	Male	HC	2.53	47	11	40	Illiterate	3.8	50	11	4	51	12	5	52	13	6.1	57	14	6	63	14	5.7	63	15	6	64	15	6.4	67	15	6.7	68	14	6.5	68	14	7	69	15	6.9	70	14	38.1836	NBW	term	-1.82
32	Illiterate	162	Female	HC	3.2	49.2	10.5	58	Illiterate	4.5	57	12.5	5.25	63	13	5.8	64	13.5	6	64	13																									39.5448	NBW	term	-0.07
32	Illiterate	172	Male	HC	3.63	50	10	53	literacy	4	53	11.4	4.6	58	12	5.6	58.2	12.2	6.9	60	13	6.1	61.8	13.2	7.1	62	14	8	64.1	14	6.4	65.3	14.1	7.2	66	14.1	8.3	67	14.2				9.2	70	14	38.1836	NBW	term	0.57
32	Primary	170	Female	CBA	3	52	10	63	Illiterate	3	52	11	4.1	56	11.5	4.5	58	12	4.75	59.5	11.8	5.1	61	12.5	5.5	61	13	6.1	66	12.6	6.5	66	12.6	7	68	14	7.1	68	13.5	6.8	68.5	12.5	6.2	69	12.5	37.503	NBW	term	-0.52
32	Illiterate	161	Female	Home	2.7	48.2	9	38	Koranic	3.3	54	11.2	4.9	56	12.2	5.8	58	12.5	6.3	60	13.2	6.5	61.2	13.3	6.5	63	13.5				7.8	64	13.7	8.1	66	14							8.3	71	14	38.1836	NBW	term	-1.23
32	literacy		Female	Home	3.2	48.5	10	39	Illiterate										5.6	60.5	13.2	5.1	64.5	13.8	5.8	66	13.9	6	67.1	13.8	6.1	67.2	13	6.6	68	13	7.3	70	13.5	7.8	71	13	7.1	74	13	40.2254	NBW	term	-0.07
32	Primary	162	Male	HC	3.3	53	11.5	65	Illiterate	4.1	55.5	12.5	5.1	60	13.5	5.6	61	13.5	6	63.5	13	5.9	66	12.7	6.2	67.5	12.8	6.25	67.8	12	6.3	70	12.5	6.2	70	11.5	6.1	71	11.5	6	72	11.4	6.4	73.2	12	39.5448	NBW	term	-0.1
32	Illiterate	163	Male	HC	3.6	50	10.9	46	Illiterate	5.9	55	15	5.98	56	15.2	5.9	66	15.6	7.2	67	16				7.9	68.3	15.9	8.2	69	15.8	8.1	69	15.2	7.8	69	14.3	7.9	72	15	8.1	72.2	15	8.9	73	15.1	38.8642	NBW	term	0.51
32	Illiterate	165	Female	HC	2.9	47.8	9.5	40	Illiterate	3.9	54	11.5	4.2	56	12.4	5.2	63	12																			7.2	72	13	8	72	13.3	8.2	73	13.5	39.5448	NBW	term	-0.75
32	Koranic	163	Male	HC	3.08	51	10	50	literacy																																					37.503	NBW	term	-0.56
32	Illiterate		Male	Home	2.8	49	9.5	47	literacy	4.2	54	11	5.2	58	12.2	5.7	62	13	6.2	65	13.4	6.7	70.4	12.5	6.55	72	12	6.6	72.5	12	5.4	73	11	5.8	73	11	6.4	73	11.5	6.8	73.5	12	6.75	73.5	12	38.8642	NBW	term	-1.18
32	Illiterate	162	Female	CBA	3.55	50	11	41	Illiterate	4.1	51	12	4.9	55	13	5.3	57	15	5.5	58	14	5.9	63	14	5.2	66	14	6	67	13	6	67	13	7.8	68	14	7.9	68	15	8.2	68	15	8.5	70	16	40.906	NBW	term	0.67
33	Illiterate	163	Male	CBA	2.59	48	10	52	Illiterate	3.2	52	13	4.8	54	13	4.9	56	14	5	56	14	5.7	58	14	6.4	64	13	7.8	66	15				7.4	67	15	8	70	15	8.1	71	15	9.1	72	16	38.8642	NBW	term	-1.68
33	Illiterate	164	Female	Home	2.45	47	10	38	literacy	3.3	49	10	4.3	50	11	5.3	58	12.4	5.5	61	13.8	6	64	14	6.5	64.8	13.5	6.6	65	13.6	6.4	65.3	13.7	6.5	66	12.6	5.2	66.5	11	5.7	67	11.3	5.6	68	11.5	38.1836	LBW	term	-1.86
33	literacy	167	Female	HC	3.18	48	12	39	Illiterate	4.7	56	12	5.3	56	14	6.25	59	13	5.7	63	13	6.2	63	15	6.7	66	14	7.4	68	15	7.4	70	15	7.4	70	15	7.5	71	14	7.5	71	14	7.6	72	14	38.8642	NBW	term	-0.11
33	Illiterate	168	Male	Home	3.8	49.9	11	38	Primary	4.3	52	11.5				6.5	56.7	12.4																8.5	65	14							9.3	73	15.3	41.5866	NBW	term	0.89
33	Illiterate	165	Male	HC	3.1	49	12			4.48	56	13	5.2	59.6	13	5.8	61.5	13	6.1	62	14	6.9	64	13.1	6.95	65.4	13	6.8	67.2	12.5	6.5	69	13	6.3	69	11	6.1	69	11	6.9	69.5	12	7.3	71	12	38.8642	NBW	term	-0.52
33	literacy	174	Male	HC	3.41	49	11	57	Primary	5.57	51	15				7	56	17	7.5	59	17	7.7	60	17	7.2	64	15	7.5	65	16	8.1	66	16	8.4	68	17	8.4	69	15	8.2	69	16	8	70	16	40.906	NBW	term	0.13
33	Illiterate	156	Male	HC	2.73	50	10			4	52	11.5	4.8	55	12.8	5.4	58	13	5.5	61	14	5.85	63	14	5.65	64	13.7	6	64	12.4	6.2	66	12.5	6.6	67.8	13	6.8	67.9	12.8	7	68	13	7.4	70.5	13.2	38.8642	NBW	term	-1.35
33	Illiterate	167	Female	HC	2.65	47	8.2	70	Primary	4.1	52	14	4.9	53	14	5.5	58	15	5.35	59	15	6	64	15	6.5	64	15	6.5	64	15	6.7	64	14	6.9	65	14	7	66	15	6.9	68	15	7	70	15	38.1836	NBW	term	-1.35
33	Illiterate	164	Female	Home	1.5	42	8.2	38	literacy	2	44	7	2.8	47.1	9.5	3.6	55	11.2	3.7	55.8	12	4.2	56	12.4	4.4	57	10.6	4.8	58	10	4.6	59	10	4.3	62	10	4.6	63	11	5.1	64	10.9	4.4	64.5	10	37.503	LBW	term	-4.47
33	Illiterate	163	Female	HC	2.31	47	10	46	Illiterate	4.6	59	10	5	60	11	5.3	61	12	5.5	62	12	5.6	62	12	5.7	64	13	5.7	65	14	6	65	14	6.9	66	14	7	68	15	7.4	68	15	7.3	70	14	37.503	LBW	term	-2.23
33	Illiterate	159	Male	CBA	2.75	49	11	40	Illiterate	3.3	51	12.5	4.3	52	12.5	5.1	54	13																												37.503	NBW	term	-1.3
33	Illiterate	173	Female	HC	3.25	48.5	10.5	51	literacy	4.2	55	11.8	5.4	55.9	11.9	6.1	61	12.8	6.6	62	13.1	6.5	63	13.5	6.7	66	13	6.2	66.2	11.7	6.2	67	11.4	6.3	67	10.3	6.6	68.3	11	6.3	69	10	7.4	72	12	39.5448	NBW	term	0.04
33	Illiterate	155	Male	HC	2.2	47	9	58	Illiterate	3.3	51	10.5	4.3	57	10.8	5.1	57.2	11	5.3	60	12.3	5.7	62.1	13	6.4	63	13.2	6.8	68	13.2	7.2	69	13	6.8	70	13.7	7.5	72	13.8	7.6	72	13.8	8.7	74	14	38.1836	LBW	term	-2.67
33	Illiterate	172	Female	HC	2.47	48	9	50	literacy				4.1	54	10.3	4.4	56	11.5	5.1	57.5	10.8	5.1	61	12	4.9	62.1	11	5.4	62.4	12.2	5.6	63	13	5.8	63.1	13	6	63.2	13.1	6.5	63.3	13.2	6.4	66	13.6	38.1836	LBW	term	-1.8
33	Illiterate	161	Female	HC	4	50	14	51	Illiterate	5.4	54	12				6	56	13	6.5	67	14	6.8	68	14	7.2	69	15	7.7	70	15	7.9	71	16	8	71	16	8.1	71	15				8.6	72	17	39.5448	NBW	term	1.57
33	literacy	173	Female	CBA	3.2	47.6	10.6	49	literacy				5.1	55	12.5	5.9	56.5	12.5	6.6	61	13.5	6.6	63	13.6	7.1	64	13.4	7.7	66	12.8	6.9	66.5	12	6.8	66.8	12.2	6.1	68	12	6.9	69	12	7.7	72	13	38.8642	NBW	term	-0.07
34	Illiterate	162	Male	CBA	2.7	52.5	9	44	Illiterate	4	55	11.5	5.1	58	12.5	5.9	58	13.2	6.2	61.5	14	6.1	64	14				6.45	65	13.7	6.8	69	13	7.1	70	14	6.8	70	12.8	6.65	71	13	6.7	71	12	38.8642	NBW	term	-1.42
34	Illiterate	168	Female	CBA	1.41	40	8	48	Illiterate	2.7	49	10	2.9	49	10	3.2	49	11																						4.6	65	11	5	67	13	32.0582	LBW	premature	-4.72
34	Illiterate	157	Male	CBA	3.2	50	10	43	literacy	4.2	51	11	5.4	53	13	6.3	56	15	6.7	62	16	5.7	64	13	5.8	66	14	7	66	15	7.4	69	15	6.7	69	16	7.6	69	15	7.5	69	14	8	70	16	39.5448	NBW	term	-0.3
34	Illiterate	151	Female	CBA	2.4	48	9	42	Koranic	2.9	51	10	4	55	11	4.3	56	11.5	4.5	57	12	4.6	60	11.5	4.5	61	11	5	62	12.5	5.2	63.4	12	5.4	65	12	5.5	65	12	5.5	67	13	6	67.5	12	38.1836	LBW	term	-1.99
34	Illiterate	171	Female	CBA	3.3	53.5	10	48	Illiterate	4.6	56	12.5	5.6	60	13	5.1	60	13.5	5.9	60	12.5	5.35	64	12.5	6	65	12.3	6.8	68.5	13	7.1	70	13.2	7.2	70.2	13.5	7.1	71	12.5	7.2	71	12.7	7	72	12.5	37.503	NBW	term	0.15
34	Illiterate	181	Male	CBA	3.1	47.9	10.8	46	Illiterate													6.5	67	14	7.5	68	14	7.7	69.8	14.6	7.8	71	15.2	7.9	72.1	15.3	8	72.6	15	8	73	14	8.8	73	14.4	41.5866	NBW	term	-0.52
34	Illiterate	164	Male	CBA	2.75	49	11	67	literacy	3.5	54	13	4.3	57	12	5.05	61	13	5.8	61	14	6.1	65	13	6.4	66	13	6.4	66	13	6.7	68	13.5	7.3	71.5	13.5	7.5	72	14	7.5	72	14.2	7.9	73.2	14.6	39.5448	NBW	term	-1.3
34	Primary	165	Male	HC	2.81	47	11	63	Illiterate	3.8	50	14	4.5	54	14	5	55	15	5.5	58	15	5.5	61	13	6	62	13	6.3	63	14	6.2	64	14	6.2	65	14	6.5	65	14	6.4	67	13	6.6	69	14	39.5448	NBW	term	-1.16
34	Illiterate	174	Male	Home	3.15	53	9.5	40	Illiterate				5.3	55	13	5.75	62	13	6.55	63	14				6.7	68	13.5	6.6	68	14				6.8	68.2	13.7	7	71	14				6.9	72.8	12	40.2254	NBW	term	-0.41
34	Illiterate	173	Female	CBA	3.3	52	11	60	Illiterate	4.3	54	12.5	5.7	58	14	6.5	60	14.5	6.8	62.5	15	6.9	64	14.5	7.3	67	14.5	7.4	69	14.8	7.6	70	13.5	7.5	71	13.5	7.5	71.2	13.5	7.75	72	14	8.4	73.5	14.2	40.2254	NBW	term	0.15
34	Illiterate	175	Male	HC	3.6	52	12	48	Illiterate	4.1	55	12.8	4.9	58.5	12.5	6	61	13	7.2	64	13.2	7.5	67.2	13.5	8.2	70	14	8.7	72	14	9.2	74	15	9.4	74.5	14	8.7	74.5	13.8	9.1	76	14	9.4	77	14.6	40.906	NBW	term	0.51
34	Illiterate	137	Male	CBA	3.52	51	12	44	Illiterate	4.6	56	12	5.95	58	13	6.5	60	14	6.9	63	14	7.4	65	15	7.85	67	16	7.95	68	16	8.1	70	15	8.2	71	15	8.2	71	15	8.1	72	15	9.6	72	16	41.5866	NBW	term	0.35
34	Illiterate	166	Male	HC	3.5	50	12	55	Illiterate	5	56	13.5	6.3	61	15	6.8	65	15	7.2	66	15	7.2	66	15	8.25	69	16				9.2	73	15.5	10.6	75	16	10.8	78	16	8.8	79	16	9.4	80	15	38.1836	NBW	term	0.31
34	Illiterate	166	Male	CBA	3.5	49.5	11.5	61	Illiterate	4.1	56	12.5	5.5	59.5	14	6.6	62	15	7	64	16	6.7	66	13	7.2	66	14				7.8	69	14	7.9	71	15				8	75	15	8.6	75	16	41.5866	NBW	term	0.31
34	Primary	192	Female	CBA	3.35	55	11	82	Illiterate	4.1	59	11.5	5.3	59	13.5	6.45	61	15	7.2	65	15	7.6	67	16	7.6	70	16	8.1	70.5	16	8.4	70.5	15.5	8.6	73	15	8.9	74	14.5	8.9	74	14.5	8.2	75	13.5	41.5866	NBW	term	0.25
34	Illiterate	167	Female	CBA	2.33	46	10		Illiterate																																					39.5448	LBW	term	-2.17
34	Illiterate	169	Female	Home	2.75	50	9.5	34	Koranic	3.75	51	11	3.9	53	11.5	4.1	60.5	11.5	4.4	60.5	10.5	4.2	61	11.5	4.6	62	11.5	4.7	63	11.5	4.6	64	11	4.6	65	10.5	4.65	65	11	4.75	66	11	4.9	66	11	37.503	NBW	term	-1.11
34	Illiterate	167	Female	CBA	1.86	45	9	53	Illiterate				2.47	46	9	3.2	53	10	4	59	12							5.4	62	13	6.4	63	13	7	67	14	7.7	69	15	8.1	71	14	8	73	15	39.5448	LBW	term	-3.48
34	Illiterate	168	Female	HC	1.73	41	8	45	Illiterate	2.5	49	10																																		35.4612	LBW	premature	-3.84
34	Primary	169	Female	HC	3.6	52	12	38	Koranic	3.6	54	10	5	56	11.5	5.15	61	12.5	6.4	63	13	6.7	64	13.5	7.3	66	14.5	7.4	67	14	7.4	68	13	7.2	68	13.2	8.3	71	13.6	9	72	14.2	9.05	73.2	15	40.906	NBW	term	0.78
34	Illiterate	162	Female	Home	3.1	49	11	65	Illiterate	3.5	52	11.5	4.65	56	12	4.85	62.5	12.5	5.4	63	12	5.8	63.5	12	6.1	64	13	6.15	65	13	6.6	65	13.5	6.6	67	12.7	6.5	68	13	7.6	69	13.5	7.9	69.5	14	41.5866	NBW	term	-0.29
34	Illiterate	157	Male	HC	2.95	49.5	10.5	40	Koranic	4.6	55	13.5	6	58	13.8	7	60.5	14.5	7.5	65.5	15.4	7.8	68	15	8.3	68.5	15.5	8.5	71	15.2	7.8	71.5	14.5	7.9	73	14.5	7.8	73	13.5	8.1	74	13.5	8.7	74	14	37.503	NBW	term	-0.84
34	Illiterate	151	Female	CBA	2.4	47	10	42	Koranic	3	51	10	3.75	54	11	4.05	55	11.5	4.15	56	12	4.2	59	11	4.3	62	11	4.6	62	11	4.65	62.5	11.5	4.8	62.5	11.5	4.7	62.5	11.5	4.7	63	12	5.4	64	11.5	38.1836	LBW	term	-1.99
34	Illiterate	167	Male	Home	3.4	50.5	11.6	34	Illiterate	5	56	12	5.7	58	12.9	6.1	60	13	6.4	60.7	13.4	6.5	63	13.5	6.8	66	13.6				7.1	70	13.6	7.4	71	13.7	7.6	72	13.4	7.9	72.8	13	8.2	73	13.7	40.906	NBW	term	0.11
35	Illiterate	160	Male	CBA	2.9	49	10.3	53	literacy							5.1	65	12.7	5.7	65.1	12.9	6.1	65.2	13	5.8	66	12.6	6.61	66.1	12.4				6.7	69	13.8				7.6	70	13.6	7.3	71	14	41.5866	NBW	term	-0.96
35	Illiterate	163	Female	HC	3.35	50	11		Illiterate	4.1	52	11	4.35	53	12	4.8	54	13	6.3	59	13	6.4	60	13	5.5	62	14	5.8	62	14	6	63	13	5.8	65	13	5.9	66	11	5.6	66	11	5.6	66	14	40.2254	NBW	term	0.25
35	Illiterate	152	Male	Home	3.08	46	12	40	Illiterate							4.75	60	13																												40.906	NBW	term	-0.56
35	Illiterate	156	Male	Home	2.8	46.5	11.5	47	Illiterate	4.5	47.2	11.9	5.4	56	13.5	5.5	60	13	6.1	60.2	13	6.4	60.6	14	7.2	62.3	14	7.4	62.3	14.3				8.2	65	14.7	8	67	15	8.5	70	15	8.8	72	15	40.2254	NBW	term	-1.18
35	Illiterate		Male	Home	2.51	45	10	34	Primary	2.2	47	7.8	2.4	51.5	7.5	3.7	53	9.9				5.05	59	11	5.4	60	10	5.1	63.3	10.2	5.25	64	10.8										5.35	65.5	11.5	38.1836	NBW	term	-1.87
35	Illiterate		Male	CBA	3.19	50	11	44	Illiterate	5.5	51	11	6.5	53	12	6.4	57	13				6.9	65	15	7.5	65	15	8.1	66	16	8	67	16	7.8	68	15	8	69	15	8.4	70	16	8.5	71	16	40.906	NBW	term	-0.33
35	Illiterate	159	Male	CBA	3.9	45.5	11.3	33	Primary	4.2	52	11.1	5.1	55	11.9	6.13	56	12.5	6.3	57	13				6.6	60	14	6.6	62.3	14.4	6.6	63	13.8	7.6	64.1	13	7.1	65	13	7	65	13.8				40.2254	NBW	term	1.08
35	literacy	166	Female	HC	2.3	48	9.5	65	Illiterate	3.1	53	11	3.6	53.5	11	4.1	56	11.5	3.95	56	11	4.1	57	11	4.3	61	11	4.5	62	12	5	63	11.5													38.1836	LBW	term	-2.25
35	Illiterate	156	Female	HC	3.15	50	11	34	Illiterate	4.65	55	12.5	5.4	57	12.5	6.2	62	12.6	6.65	64.5	13	7	66	12.9	7.26	68	13.4	7.35	70	13	7.4	71.5	13.6	7.4	71.5	13	7.65	71.8	13	7.5	72	13.3	7.85	72.3	13.5	39.5448	NBW	term	-0.18
35	literacy	160	Female	Home	2.72	50.2	8.9	57	Illiterate	3.89	51.33	10.9				5	62	13	5.4	62.1	13.2	5.6	63.2	13.3	5.9	63.5	12	5.8	64	13.5	5.7	64.8	11	5.7	65.5	12				5.75	68	12.8	5.8	70	13	38.1836	NBW	term	-1.18
35	Illiterate	170	Male	HC	3.67	50	13	37	Illiterate	5.08	54	15	6.1	55	15	6.8	56	15	7.2	59	16	7.6	62	16	8	65	15	8.1	68	15	7.5	69	16	7.5	70	15	7	71	14	7.7	72	15	7.5	72	14	40.906	NBW	term	0.64
35	Primary	169	Female	HC	3.1	50	12	51	literacy	4.5	56.5	12	4.9	59	12.4	5.6	61	13	5.7	62	12.8	6.1	64	11.2	5.5	65	11	5.2	67.5	9.5	4.55	69	10.3	5.15	69.5	9	5.2	70	10	5.85	71	11	6.2	71.5	11.5	39.5448	NBW	term	-0.29
35	Primary	170	Male	CBA	4.05	49	12	67	literacy	5.5	55	13	6.5	56	14	7.2	62	15	7.8	67	15	8	70	15	8.4	72	15	8.5	73	15	9.3	73	15	9.5	76	16	9.3	77	17	9.8	77	17	10.4	78	18	40.906	NBW	term	1.35
35	Illiterate	166	Female	Home	2.3	44	9.5	40	Illiterate				4.2	48	11	5	56	13	5.8	57	13.4	6.2	59	13.4	7.1	59.8	14	6.5	61.5	13.2	7.6	63	14.5	8.1	64.3	14.6							8.5	70	14	37.503	LBW	term	-2.25
35	Illiterate	152	Female	CBA	2.5	48	10	42	Koranic	4.85	56	14	6.1	58	15	6.65	60	16	6.8	61	15	6.6	66	14	6.3	68	14	7.3	68	14	7.5	70	15				7.5	70	15	7.4	70	14	8.4	71	15	40.2254	NBW	term	-1.73
35	Illiterate	164	Female	CBA	2.05	47	8	42	Illiterate																																					35.4612	LBW	premature	-2.95
35	Illiterate	160	Male	HC	3.51	50	12	43	Illiterate	5.35	58.5	12.2	6.4	64	13.4	7.9	67.5	14.7	8.75	68.8	14.2	9.45	70	16.7	9.55	71.5	16	10.2	75	14.6	10.3	76	15	10.5	76.5	15	10.7	77	15.5	10.85	78	14.8	11.1	80	15	40.906	NBW	term	0.33
35	Primary	165	Female	Home	2.7	50	10	49	Koranic	3.95	51	12				5	52	12	6.2	53	13				7.3	62	14	7.3	62	15	7.6	63	16	7.7	64	15	7.6	69	14	8	70	14	8.5	71	15	40.2254	NBW	term	-1.23
35	literacy	168	Male	Home	3.4	50	10	45	Primary	4.6	59	11.5	5.7	60.5	13.5	5.95	62.5	13.3	7	63	15																									40.2254	NBW	term	0.11
35	literacy	181	Male	HC	3.32	49	12	54	Koranic				5.25	52	12	5.9	54	13	6.3	55	14	6.9	57	15	7.3	59	16	8	65	17	8.5	69	18	8.7	71	16	9.3	71	17	9.5	73	17	9.6	73	17	40.2254	NBW	term	-0.05
35	Illiterate	157	Male	HC	3.21	48	11	78	Illiterate	4	54	13				5.4	56	13	5.9	59	15	5.4	61	14	5.5	61	13	6.2	64	14	5.8	66	13	6	67	13	5.5	67	12	5.7	68	13	6.8	68	13	40.906	NBW	term	-0.28
35	Illiterate	166	Female	Home	2.8	50.3	9	50	Illiterate	3.5	55	11.5	5.2	58	13	5.9	60	13.5	5.95	61.5	10	6.2	66	14	6.3	66	14	6.9	67	13.7	7.4	68.5	13.5	7.2	70	13.5				7.5	73	13.6	7.7	75	13.5	38.1836	NBW	term	-0.99
35	Illiterate	168	Female	HC	3.46	50	13	45	Illiterate	4.21	54	13	5	57	13.5	5.94	60	14	6.5	63	14	6.85	66.2	12.6	7.3	70.5	14.8	7.9	72.8	14.3	8.2	73	14	7.7	74	13.6	9.15	74.6	13.5	7.5	75	14	7.5	75	14	39.5448	NBW	term	0.49
35	Illiterate	163	Female	HC	2.82	46.7	9.5	49	Illiterate	3.2	53	9.6	4.2	54.9	10.5	5	57.3	11	5.8	59	11.7	6	63	12	6.8	63.8	12.9	7	64	13	7.3	64.2	13.1	7.4	64.2	13.1	7.5	66	14	8	67	14.2	9.6	70	14.4	38.1836	NBW	term	-0.94
35	Illiterate	166	Female	CBA	2.68	49	10	46	Illiterate	5.97	63	14	5.93	64	14	3.6	65	15	3.605	65	15	6.15	66	16	6.33	68	16	7.4	68	17	7.4	71	14	7.85	71	15.5	7.7	72	15	7.8	72	16	7.9	74	17	38.8642	NBW	term	-1.28
35	Illiterate	169	Female	CBA	2.77	49	9	64	Illiterate	3.2	53	9.6	4.1	55	10.2	5	57.2	10.7	5.5	59	11	5.83	61.4	11.7	6	63	12	6.25	66	12.4	6.35	67.5	12	6.3	68	12.2	5.55	70	11	5.8	70	12	6.65	70.5	12	38.1836	NBW	term	-1.06
35	Illiterate	165	Male	HC	3.05	50	10.8	52	Primary	4.4	54.5	12	5.6	59	13.2				6.9	62	14.3	6.7	63.8	14.2	7.1	64	14.6	8.3	64.2	14.8				8.5	66	14.8	8	66	14	8.2	70	15	9	72	15.6	39.5448	NBW	term	-0.62
35	Illiterate	171	Male	HC	2.11	44	10	45	literacy	2.5	50	8	3.3	52	10.4	3.9	54	12.1							4.2	56	10													5	67	10	5.3	68	10.8	38.1836	LBW	term	-2.92
35	Koranic	176	Male	HC	3.1	49	10.2	57	literacy	4.2	50	12	5.7	52	14.5	6.9	57.1	14.2	6.6	64	14.5	6.2	67	14.8	7	67.5	15	6.8	68	15.6	7	69	15.6	7.2	69	13.6	7.6	69	13.6	7.9	69	13.6	7.6	69	13	37.503	NBW	term	-0.52
35	Koranic	160	Male	HC	3.2	50	10.8	48	literacy				5.53	56	12.5	6.2	63.4	13.4				6.9	64	14	7.4	65	15	7.5	66	13	7.6	67	13.1	7.5	68	14	6.6	70	14.1	7.3	71.2	14	7.5	71.5	13.4	38.8642	NBW	term	-0.3
35	Koranic	161	Female	CBA	3	49	10	55	literacy	4.5	53	12.5	5.33	54	13	5.8	55	13.1				6.4	60	13.3	6.1	62	13	6.4	65	13.5	6.8	70.3	12.5	7.3	71.2	14	7.9	71.5	11	8	72	15	8.2	73	15	38.1836	NBW	term	-0.52
35	Illiterate	167	Male	HC	1.85	42	8	57	Illiterate																																					37.503	LBW	term	-3.61
35	Illiterate	158	Female	HC	2.71	48	12	37	Primary	4.16	49	13	5.2	51	14	5.51	55	14	5	60	13	5.6	61	13	6.3	61	14	7	64	15	6.3	66	14	7	66	14	7	67	15	7.4	67	14	8.1	69	16	38.1836	NBW	term	-1.2
35	Illiterate	163	Female	HC	2.9	52	10	43	Illiterate	4.7	55.7	11.2	5.15	60	12	6	64	12.7	6.25	66.4	12.5	6.35	68	12	6.5	69.5	12.3	6.8	70	12.5	7.15	71	12.8	7.5	71.5	13	7.65	71.8	13	7.9	72	13.5	8.1	73	13.8	38.1836	NBW	term	-0.75
36	Illiterate	160	Male	CBA	2.75	48	10.5	37	literacy	3	52	10	3.5	55	11	4.6	58	12	5.3	58	12.5	5.7	61	12.5	5.8	63	13.5	6	65	12.5	6.3	67	13.5	6.5	68	13	6.2	69	12.5	6.65	70	12	6.5	71	12	39.5448	NBW	term	-1.3
36	Illiterate	168	Female	CBA	2.8	49	11	48	Illiterate	3.92	50	13	5.1	56	14	6.5	58	16	6.9	61	17	7.8	61	17	8	62	17	8.9	64	17	8.3	66	16	9	68	17	9.1	69	16	9.3	70	16	9.9	72	17	38.8642	NBW	term	-0.99
36	Illiterate	152	Female	CBA	2.52	49	10	65	Illiterate	3.1	49	11				5.1	58	12	6.6	59	13	5.2	60	13	5.2	62	13	5.5	65	14	6	66	14	5.2	66	14	6	67	14	6	67	14	6.5	69	15	39.5448	NBW	term	-1.68
36	Illiterate	156	Female	HC	2.6	48.5	9	53	Primary	3.35	54	10	4.65	57	13	5.35	60	12.8	5.5	62	12.5	6.05	62	14	6.4	65	14	6.5	65	14	6.6	65	13.5	7.05	66	14.2	7.2	69	14.4	7.6	69.2	14.5	7.6	71	14	38.1836	NBW	term	-1.47
36	Illiterate	163	Female	CBA	2.75	49	10.5	56	literacy	3.65	51	10.7	4.4	56	11.7	4.5	60	12	4.7	60.5	11	5.5	61	12.5	5.6	65	12.5	5.5	65	12.5	6	65.5	13	5.5	65.5	11.5	5.95	66	11.5	6.2	68	11	6.55	70	11	38.8642	NBW	term	-1.11
36	Koranic	170	Male	HC	3	50	10	36	Koranic	4.6	58	12.4	6.8	58.1	14.4	6.6	61	14	7.3	65	14.8	6.1	65.8	13	6.6	66	13.3	7.7	67	13.7	8.4	68	13.8	8.2	69	13.9	8	70	14	8.7	72	14.3	9	72	14.5	39.5448	NBW	term	-0.73
36	Illiterate	166	Male	CBA	2.35	50	10	50	Illiterate	3.7	56	12	4.9	60	12	5.2	61.5	12.5	5.75	63	12.2	6	66	13	6.1	66	13.5	6.25	66.5	13	6.25	68	12	6.2	69.5	12	6.75	70.8	12.3	7.3	73	12.5	7.6	73.5	13	40.906	LBW	term	-2.28
36	Illiterate	163	Female	CBA	3.05	50	11	52	literacy	3.9	54	12	5.3	57	16	6.65	61	17	7.4	68	15	7.5	69	16	8.1	69	16	8.6	69	16	9	69	16	8.95	71	15	9.2	73	15	9.6	73	17	9.7	74	17	40.2254	NBW	term	-0.4
36	Illiterate	172	Male	Home	2.8	49	11	32	Illiterate				4.8	53	13	5.2	53.5	13.2	5.8	54	13.5	6.5	58.8	13.9	6.7	60	13.5	6.75	63	13.7	6	63.3	13.7	6.5	63.4	12.8	6.3	68	12.5	6.9	69	12	7.5	69	14	39.5448	NBW	term	-1.18
36	Illiterate	159	Male	CBA	2.8	51	10.3		Illiterate	4.5	55	13	5.6	58	13.5	6.7	62	15.5	7.6	65	15.5	7.9	66	14.5	8.2	69	14.5	8	69	15	8.55	69.5	14	9.2	74	15	8.8	75	14	9.1	75	14	9.4	76	14.2	38.8642	NBW	term	-1.18
36	Illiterate	170	Male	CBA	3.2	56	10.5	51	literacy	5.1	60	12	6.6	61	14.3	7.8	65	15	8.8	66.5	15.5	9.2	68.5	15	9.6	73.5	16	10.2	74	16	10.1	74	15.6	9.95	74.5	15	10.6	77	16	9.7	77	15.7	9.2	78.2	14.6	41.5866	NBW	term	-0.3
36	Illiterate	166	Male	HC	3.3	50	10.5	65	Illiterate	4.76	50.7	12	5.6	58	14	6.6	64	14.5	7.1	65	14.6	7.7	67	14.7	8	67.1	14.6	7.7	72	14.5																40.2254	NBW	term	-0.1
37	Illiterate	164	Female	CBA	3.01	50	10	49	Koranic				5.1	54	10	5.9	57	11	6.6	59	13	6.9	60	14	7.4	62	14	7.4	65	14	7.3	68	15	6.9	68	15	7.75	71	15	8	71	16	8.7	71	15	39.5448	NBW	term	-0.5
37	Illiterate	177	Male	HC	3.08	49	12	42	Primary	5.7	52	11	6.1	52	13	6.1	52	13	8.3	63	15	8	64	16	8.5	70	16	9	73	15	9.6	75	15	9.4	77	16	9.6	77	16	9	78	16	9.5	78	16	38.1836	NBW	term	-0.56
37	Koranic	158	Male	HC	3	52	11.2	47	Primary	4.1	54	12	6.1	55.55	13.5	5.72	63	14.4	6.5	64	13.5				6.4	64.1	13	7.6	64.6	13.4	7.8	64.8	13.5	8.1	65	13.7	6.7	65	13.5	8.1	65.4	13.5	8.2	67	13.7	38.8642	NBW	term	-0.73
37	Illiterate	168	Male	HC	2.75	49	10		Illiterate	3.6	52	11.5																																		37.503	NBW	term	-1.3
37	Primary	169	Male	CBA	2.77	48	10	51	Illiterate	5.9	57	15	6.9	58	15	6.8	58	14	6.6	58	16	6.8	65	14				7.5	67	15	8.3	70	15	8.1	70	15	8.5	71	15	8.5	71	15	8.6	72	14	38.1836	NBW	term	-1.25
37	Illiterate		Female	Home	2.4	48.5	9.5	61	Illiterate							5	53.5	14	5.8	56	14.2	6.1	64	14.9	6.5	64.5	14.6	6.3	65	14	6.5	65.3	14	7	67	13.8	7.3	67.1	14	7.5	67.2	14.2	8	70	14	38.1836	LBW	term	-1.99
37	Primary	161	Male	Home	2.8	53	10	60	Illiterate				5.5	57	14	6.15	60	14.8	7	62	15.5	7	63.5	13.7	7.1	65	13.8	7.6	68	14	7.75	70.2	11	7.9	73	14.2	7.8	73	13	7.9	73	13.5	7.6	73	13	40.906	NBW	term	-1.18
37	Illiterate	176	Male	CBA	2.8	50	9.3	40	literacy	4	54	12.5	5	56	12.5	5.5	59	13.5	6.1	62.5	14	6.3	64	14	6.3	68	14	7.1	68.5	13.5	7.4	71	13	7.8	72	14	8.2	73	14.5	8.4	73.5	14	8.6	74	14	38.8642	NBW	term	-1.18
37	literacy	164	Female	HC	3.15	50	10.5	42	Koranic	4.2	56	12.5	4.8	60	12	5.2	64	12.7	6.4	66	13.5	5.8	66	13.5	6.6	66	14	7	68	13.7	6.9	70.5	14	6.2	71.5	14	6.9	72	13.6	7.1	72.5	12.5	7.7	72.8	13.5	40.2254	NBW	term	-0.18
37	Illiterate	159	Male	HC	2.8	46	11	37	Illiterate	4.05	50	12	5.2	57	14	5.75	62	14	5.8	63	14	6	63	13	6.2	64	13	6.7	67	14	6.8	67	14	6.65	68	13	6.3	68	13	6.2	69	12	6.4	69	12	40.2254	NBW	term	-1.18
37	literacy	161	Male	HC	3.14	49	10.5	73	literacy	4.1	55	12	5	60	12.1	5.8	61	12.2	6	61.6	12.7	5.8	63	13	6.1	64.1	13	6.7	65	13	7	66	12.3	7.3	68	13.5	7.9	71	13	8.4	72	14.5	8.6	74	15	41.5866	NBW	term	-0.43
37	Illiterate	157	Male	Home	3	51	11	46	Illiterate	4.6	52	12	5.4	54	14	6.2	61	13				5.8	64	13	6	66	14	6.4	66	14	6.7	67	14	7.1	68	15	7.7	68	15	7.9	69	16	8	70	17	40.906	NBW	term	-0.73
37	Illiterate	171	Male	HC	3.94	51	10	64	Illiterate	4.16	56.5	10.5	5.3	58	12	6.4	62.7	12.8	7.3	65	13	7.85	70.3	13.2	8	71.5	13.5	8	72.5	14	7.3	72.5	10.6	8.35	73	14	9.35	74	15	9.2	75	14	8.9	75	13.5	40.906	NBW	term	1.15
37	Illiterate	160	Female	CBA	3.1	53	11.7	60	Illiterate	5.5	56	14.5	7.5	62	16.5	8.2	63	17.4	8.3	66	18	8.5	66	17.5	8.8	68.5	16	9.5	69	17	9.8	70	16.5	9.5	73	16.5	8.6	73	16	8.4	73	15	9.5	73	15.6	38.8642	NBW	term	-0.29
37	Illiterate	164	Male	CBA	2.7	48.8	9.5	43	Koranic	3.8	51	10	4.2	53	12	5.8	59	14	6	60	13.5	6.4	61	13.5	6.4	62	13.5	6.3	65	14	6.6	66	13.7	6.7	68	13	7.1	69	13	7.2	71	14	7.55	72	13.7	37.503	NBW	term	-1.42
37	Illiterate	167	Female	HC	3.1	50	10	39	Illiterate	3.65	53	11	4.5	55	13				4.6	60	14	4.9	61	12	5.65	65	11	5.5	66	13	5.8	66	13	6.2	66	13	6.65	68	13	6.9	70	14	7.1	71	14	40.906	NBW	term	-0.29
37	Illiterate	164	Male	CBA	3.2	47.5	9.7	64	Primary	4.45	56	12.5	5.6	61.5	12.5	6.1	67.5	13.5	6.6	68	14	7.1	69	14.5	7.25	69	14	7.25	69.5	14	7.15	70	14	6.2	70	12.5	7.5	72	12	7.7	73	14	7.8	74	14.2	38.8642	NBW	term	-0.3
37	Illiterate	156	Female	CBA	2.9	46.5	9.3	33	Illiterate	3.9	53.6	11.5	4.7	58	13																															40.2254	NBW	term	-0.75
37	Illiterate	167	Female	CBA	2.15	48	9.5	47	Illiterate	2.7	49	9	2.6	54	9	3	54	9	2.15	56	8																									37.503	LBW	term	-2.66
37	Illiterate	171	Female	HC	1.7	47	9	56	literacy	3.1	49	11	4.3	55	13	5	59	13	5.7	59	14	5.5	62	14	6.3	64	14.5	6.5	65	14	6	65	12.5	5.5	65	12	5.45	66	14	6	66.5	12.5	6.5	67	13	34.1	LBW	premature	-3.92
37	Illiterate	162	Female	CBA	2.9	51	10	57	Illiterate	4.7	56	12	5.3	58	13.6	6.1	60	13	7	63	14	7	66	14	7.7	68	14	7.8	69	14.5	7.9	70	14.5	7.8	71	15	8.3	71	14.5	8.3	73	14.6	8.8	74	13.5	38.8642	NBW	term	-0.75
37	Illiterate	172	Male	CBA	2.8	50.5	10.5	36	Koranic	4.2	58	11.5	5.5	60	13	6	61	15	6.4	63	14.5	6.7	65	14.5	6.7	66	14.5	6.6	67	14	7.05	67	13.5	7.8	71	14.5	7.9	72	14.2	7.7	72.2	14.5	8.1	72.5	14.5	40.2254	NBW	term	-1.18
37	Illiterate	175	Female	CBA	2.36	47	9.1	51	literacy	3.1	52	10.5	3.5	53	11	4.2	57	11.2	5.1	59	13	5.4	62	12.5	5.5	63	12.5	5.6	64	12.5	6	65	12.5	6.45	65	13	6.8	65.5	13	6.7	67	13	6.7	68	12.4	38.1836	LBW	term	-2.09
37	Illiterate		Male	Home	2.6	48.5	9.2	40	Primary				4.3	53	12	5.4	56.3	12.1	5.5	63	12.5	5.9	66	12.6	6.3	67	12.6	8	67	12.5	6.8	67.8	12	6.5	68	12	7.1	69	12.2	7.8	71	13.8	7.8	73	13.5	38.8642	NBW	term	-1.65
37	Illiterate	159	Female	CBA	3	49	10.5	40	literacy	3.75	52	11.5	4.1	54	12	4.9	58	12	5.5	60	13	6	62	13	5.8	64	13	6	65	13.5	6.2	68	13	6.5	69	14	6.5	69.5	12.5	7.2	72	13.5	7.6	73	13.6	40.906	NBW	term	-0.52
37	Illiterate		Female	CBA	3.2	48.5	10.5	64	Koranic	4.1	55	12.5	5.2	55	13.5	6.25	60	13.8	6.4	63	14.5	6.9	64	15.5	6.8	64	14	7	66	13.5	7.1	66	13	7.7	68	14.6	7.4	72	14	7.5	72.5	14.1	7.7	72.6	14.2	41.5866	NBW	term	-0.07
37	Illiterate	166	Female	HC	2.82	49.5	9	49	Illiterate							5.1	61	12.5																												40.2254	NBW	term	-0.94
37	Illiterate	164	Female	CBA	2.98	51	11	37	Illiterate	3.25	52	10.5	4.71	53	11		53	12	4.71	56	13				5.8	66	13	6	66	14	6.5	67	15	7.2	69	15	7.5	71	16	8	72	16	8.3	73	14	39.5448	NBW	term	-0.56
38	Illiterate	152	Male	CBA	2.8	49	9.5	40	literacy	4.3	52	11.9	5.2	58	14	5.9	60	14.5	6.2	67	13.5	6.2	67.5	13	7	67.5	13.5	7	68	13.5	7.25	68	13.5	7.3	69	13.5	7.4	70	13.5	7.65	70	14	8.15	72	14	40.2254	NBW	term	-1.18
38	Illiterate		Male	Home	2.7	48.5	9.6	56	Illiterate				4.7	54	11.5	5	56	12.5	5.4	57	12.6	5.6	58	12.7	6.1	63	12.9	6.3	63.8	13.1	6.8	64	13.2	6.6	66	12	6.8	68	12	7	68.8	12.9	7	72	12	38.1836	NBW	term	-1.42
38	literacy	163	Female	Home	3.51	48	11	41	Illiterate	3.99	52	12	5	53	12	5.4	55	13	5.51	56	15	5.91	58	15	6.44	58	15	6.9	59	16	6.7	59	16	7.1	64	17	7.8	67	16	7.5	69	14	7.6	70	16	40.2254	NBW	term	0.59
38	Illiterate	154	Male	HC	3.41	54	10	64	literacy	3.7	55	10.5	4.78	59.7	12.1	6.01	61	13	6.5	65	13.4	7.15	67.5	14	6.75	68	12.8	6.05	69	12	5.7	69	11	5.4	70	11.2	6.1	70	11	6.7	70.5	12	6.3	71	11.5	40.906	NBW	term	0.13
38	Illiterate	162	Male	HC	3.4	48	10.5	47	Illiterate	4.8	53	12	5.4	57	12.5	6.1	59	13.5	7.1	60	14	7.5	62	15	8.05	64	14.5	7.6	65	14	7.5	65.5	14	7.5	66	14	7.8	66	14	6.5	67.5	12.5	7.2	68	13.4	38.8642	NBW	term	0.11
38	Illiterate	166	Female	CBA	3	52	11	76	literacy	4.5	57	13	5	58	14	6.2	62	14.5	6.6	63	14	7	68	15	7.7	69	15	7.5	69.5	14																39.5448	NBW	term	-0.52
38	Illiterate	180	Male	HC	3.9	51	12	52	literacy	3.47	53	10.5	3.9	57	10.8	4.2	60	11	3.9	60.8	9.5	4	62	9.8																						39.5448	NBW	term	1.08
38	Illiterate	160	Female	HC	2.7	50.5	10.5	40	Primary	4	55	12	5.3	56	13.5	5.9	58	14.5	6.6	65	15.5	6.9	65	14.5	7.7	68	15.5	7.95	70	14.5	8.15	70	14.5	8	74	15	8.4	74	14	8.8	74	15	8.95	74	14.8	38.1836	NBW	term	-1.23
38	Illiterate		Female	Home	2.9	49	11	41	Illiterate							4.4	51.5	12	5.1	52	12.5	5.3	52.4	12.6	5.6	53.7	14.6	5.4	54	11.2	5.4	56	11.3	5.7	62	12	5.7	63	11.5	5.7	63	11	5.7	63	11.2	40.906	NBW	term	-0.75
39	Illiterate	153	Male	HC	2.59	51	10.5	22	Illiterate	3.44	54	10.5	5	57	12	6.1	61.2	13.7	6.7	63	14	7.6	65	14.5	8	67	15	7.95	67.5	14.4	8.1	71	14	8.4	72.2	14.5	8.6	72.5	15	8.55	72.5	14	8.6	72.5	14.5	37.503	NBW	term	-1.68
39	Illiterate	156	Female	HC	3.15	49	10	38	Illiterate	4.4	55	11	4.6	58	13	6.5	61.2	13.6	7.2	63.4	14	7.55	67.3	14	7.1	68	14	7.15	69	13	7.2	69.5	13	7.55	70	12.7	8.7	71	15.4	8.95	72	15	9.2	72.5	15.4	39.5448	NBW	term	-0.18
39	Illiterate	152	Male	CBA	3.8	52	12	47	Illiterate				5.15	55	13	3.635	58	15	7	60	15	7.05	60	15	8	61	16				8	62	16	8.2	63	16	8.5	65	15	8.6	67	14	8.5	68	14	39.5448	NBW	term	0.89
39	Illiterate	165	Female	CBA	3.15	53.5	10.4	48	Illiterate	3.8	56	12	4.5	56	11.5	5.3	59.5	12.2	5.85	61	13				5.2	62.8	12	5.36	64.5	11	6.2	66	12	7	66	13.5	7.2	69	13.5	7.8	70	14.5	7.2	70	14.6	38.8642	NBW	term	-0.18
39	Koranic	173	Male	CBA	3.1	51.2	10.4	57	literacy				5.6	57	15.2	6.95	59	16				7.2	63	16.3	7.4	64.4	15	7.6	66	13.2	8.3	70	14.8	8	71	13.5	8	71.8	13.8	9.3	72.2	14	9.5	74	15	41.5866	NBW	term	-0.52
39	Illiterate	168	Male	CBA	3.02	50	12	45	Koranic	5.1	55	15				5.2	58	14				7	66	14	6.8	67	14				5.5	68	12													41.5866	NBW	term	-0.69
39	Illiterate	162	Female	CBA	2.5	53	9.5		Illiterate	2.95	54	10.5	3.75	55	11																															37.503	NBW	term	-1.73
39	Illiterate	159	Male	CBA	2.4	49	10	45	Illiterate	4.6	58	12.5	5.1	60	13	5.7	62	14	6.2	65	14	6.5	65	13	6.65	66	13	6.8	67	14	7.2	68.2	13.5	7.4	69	13.5										38.1836	LBW	term	-2.15
39	Illiterate	154	Male	Home	2.9	46.9	9.7	38	Illiterate	4.4	53	12	5.1	54.2	12.5				5.6	60	13	6.1	63.6	12.1	6.3	68.1	12.6	6.5	74	12.8	7.1	74.5	12.9	7.2	74.7	13.4	7.5	74.7	13.4	7.7	75.1	13	7.8	76	13	40.2254	NBW	term	-0.96
40	Illiterate	156	Male	HC	2.76	49	11	71	Illiterate				4.9	62	13	6.1	64	14	6.2	66	15	6.3	67	15	6.6	68	14	7	68	15	7.1	68	15				7.6	68	15	8.1	69	16	8.7	70	16	38.8642	NBW	term	-1.28
40	Illiterate	157	Male	HC	2.8	51	9.5	50	Illiterate	4.1	54	13	5.2	58	13.5	5.9	59.5	13.5	5.5	63	13	6.6	67.5	14	7	68	13	7.5	68	14	7.6	69.5	14	7.5	69.5	14	7.1	70	13.5	6.6	71	12	7.4	73	13	38.8642	NBW	term	-1.18
40	Illiterate	164	Female	HC	3	47	11	56	Illiterate										5	52	14	5.5	59	14	5.6	59	15	5.8	61	15	5.1	62	13	5.4	62	13										40.2254	NBW	term	-0.52
40	Illiterate	165	Female	CBA	2.7	49	10	58	Koranic	3.92	54	12	5.1	56	13	5.9	61	15	6.75	61	16	6.7	66	16	7	68	14	7.3	69	14	7.5	71	13	7.3	72	14	7.5	72	15	8	73	14	8.5	74	14	38.8642	NBW	term	-1.23
40	Illiterate	166	Male	HC	3.18	49	12	51	Illiterate	4.42	53	13	5.72	55.5	13	5.9	60	14	7	60	15										8	61	14	8.7	70	16	9.2	71	15	9.5	74	17	10.5	76	16	38.8642	NBW	term	-0.35
40	Primary	173	Female	HC	1.77	46	7.5	44	Illiterate	2.31	48	8.5	3.8	51.4	10.5	4.7	57.8	11.4	5.8	59	12.5	6.45	61	13	7.05	64.5	14	7.5	67	13.5	8	69.5	13.5	8.1	70	13.5	8.3	71.2	13.8	8.45	71.5	13.9	8.55	72	14	33.4194	LBW	premature	-3.73
40	Illiterate	172	Female	Home	3.09	52	11	47	Primary	4.2	55	12	4.85	59	12.9	4.9	61	13	5.15	62.5	13.3	5.55	64	13.5	5.8	67	14	6.1	69	13.8																39.5448	NBW	term	-0.31
40	Illiterate	163	Female	HC	2.6	45.5	10	52	literacy	4.2	49	11	5.8	53	13	4.8	54.2	12	5.1	57	13	4.9	57.9	13.4	4.8	59	13	5.8	60	13.2	5.8	60.1	13.5	6	63	12.2	5.5	63	12	5.5	66	10.6	5.4	66	10.5	38.8642	NBW	term	-1.47
40	Illiterate	154	Male	Home	3.4	50.5	11	73	Illiterate	4.1	54	12	5.3	59	13	5.95	62.5	13.8	6.7	63.5	13.8	6.7	65.5	14	7.15	67	14.5	7.3	67.5	14.8	7.9	70	14.5	7.9	71	14.4	7.9	73.5	13.2	7.4	73.6	13	7.85	74.2	13.5	39.5448	NBW	term	0.11
40	Illiterate	164	Female	CBA	3.71	56	11	42	Illiterate							6	60	14	6.5	61	14	6.5	61	15	6.6	64	15	6.6	64	15	7.6	65	14	6	67	13	6.9	70	14	7.5	70	15	7.5	71	15	40.2254	NBW	term	1
40	literacy	156	Male	HC	2.7	50	8	55	Illiterate	3.7	51	10				4.6	57	11.5	5.5	58	12	6.1	59	13	7	62	13.2	6.8	62.3	13.5	7.6	63.3	14	7.2	66.6	13.8	7.6	70	14.5	7.3	73	14.6	7.8	73.5	15	38.1836	NBW	term	-1.42
40	Primary	166	Male	Home	2.3	47	11	35	Primary	3.2	52	10.5	4.6	56	11.2	5.05	61	12.3	5.3	62.5	12.5	5.7	63	12.5	5.8	65	12.5	6.1	67	12.5	6.4	68	13	6	69	11.5	6.3	69	12.5	6.7	69	12	7.1	72	12.5	41.5866	LBW	term	-2.41
40	Illiterate	162	Male	HC	3	52	10	55	Koranic	3.7	53	12	4.8	58	12.5	5.5	59.5	12.5	6.35	62	13.5	6.7	64	13.5	6.9	66	14	6.5	66	13	7.4	67	13	7.7	69	13.2	8.6	70	14	9	71	14.2	9	73	14.5	40.906	NBW	term	-0.73
41	Illiterate	164	Female	HC	3.86	49	13		Illiterate	4.15	52	13																																		41.5866	NBW	term	1.3
41	Illiterate	175	Male	HC	3.88	56	11	67	Illiterate	4.7	57	12	5.1	60	12.5	6	63	13	6.3	70	13	7	71	14	7.5	71	13.5				8.5	71	13.2	8.5	75	14	8.45	76	14	8.4	76	13	9	76	13.5	42.2672	NBW	term	1.04
41	Illiterate	180	Female	HC	2	41	10	44	Koranic				1.87	47	8	1.93	48	9	2.72	49	9	2.8	50	10	2.7	51	11	3.3	51	11	3.9	52	11	4.4	55	12	4.7	57	13	4.6	58	13				36.1418	LBW	premature	-3.09
41	Illiterate	181	Male	HC	2	42	10	53	Primary				3.16	49	10	5.57	50	11	4.45	51	12	4.95	54	12	4.95	58	14	5.5	62	14	5.9	62	13	6.1	64	12	6.1	66	12	6	66	13	6.4	67	13	38.1836	LBW	term	-3.21
41	Primary	162	Male	CBA	3.2	58	11.5	52	Illiterate	5.3	58	12.5	6.2	61	13.5	6.95	64	14.5	7.3	66	14.5	7.8	68.5	15	8.1	72	15	8.5	72	14.8	8.6	74	15.5	9	74.5	15.6	8.8	74.6	14.6	8.5	75.5	13.5	9.2	76.4	13.6	40.2254	NBW	term	-0.3
41	Koranic	167	Male	HC	2.15	50.2	11.6	60	literacy							6.69	62	14.5				7.1	63	14.6	7.2	64	14.4	7.3	64.8	13.1	7.5	67	13.5	7.3	67.3	14	7.1	68.4	14.9	7	71	14	8.2	73	14	40.906	LBW	term	-2.81
41	Illiterate	154	Male	CBA	3.1	49	10.5	64	literacy	3.9	57	11	4.9	57	11.5	5.4	59	13	6	64	13				6.2	66	12.5	6.3	67	13	6.2	67.5	12.5	6.2	67.6	12	6.5	70	12.5	7	70.6	12.5	6.7	71	12.2	40.906	NBW	term	-0.52
41	Illiterate	148	Male	CBA	2.8	50	10	48	Illiterate	3.9	54	12	5.1	58	14.6	5.6	59	14.5	6.2	61	14	6.5	65	15.5	7.2	65.5	14.5	7.3	67.5	15	6.7	68	15	6.6	68	14	6.8	68	13.3	7.5	68.5	14	7	70	13.2	40.2254	NBW	term	-1.18
41	Illiterate	160	Male	CBA	3.5	51	11	83	Illiterate	4.7	57	13	5.6	59	13.5	6.4	61	15.5	6.7	63	15	6.9	66.5	15	6.8	67	13.7	6.95	69.5	14	7.4	69.5	14	7.8	69.5	14	7.8	70	13.5	7.9	70	13.6	8	71.6	14	41.5866	NBW	term	0.31
41	Primary	156	Female	CBA	3.11	51	11	55	Illiterate	3.7	51.5	12	4.48	54	12.5	5.1	60	12	5.8	64.4	13.5	6.2	65.5	11.5	6.5	67.5	13.5	6.55	68.5	13	6.75	69	12.7	6.8	69.5	12.6	7	70	12.5	7.15	71	12.6	7.6	72	13	38.8642	NBW	term	-0.27
41	Illiterate	172	Male	Home	2.9	50	10.1	70	Illiterate	3.5	53	11	4.7	58	12	5.3	60	13.5	5.6	61	12.5	6.3	65	13.5	6.5	66	13	6.35	68	13	6.1	69	14	6.3	69	13.5	6.2	69	13.4	6.4	70.5	12.5	6.4	71	12.4	40.2254	NBW	term	-0.96
41	Illiterate	169	Female	CBA	3	55	10	73	Primary	3.8	56	11.5	5.3	57	13	5.9	58	13.5	6.5	61	13.5	6.4	62.5	13.5	6.8	64.5	13	7.5	65	13.5	7.5	67	13.7	7.5	67.5	13.9	7.6	68	14	7.5	71	14.2	8	73	14.5	39.5448	NBW	term	-0.52
41	Illiterate	171	Male	CBA	2.91	50	10	50	Primary	3.4	53	14	4.5	56	14	6	60	15	7.3	62	16	8.2	63	16	8.7	69	17	8.9	70	17	9.5	71	17	10.2	72	18	10.5	75	18	10.5	75	18	11.05	76	18	40.2254	NBW	term	-0.93
42	Illiterate	186	Male	CBA	3.15	55	11	49	literacy	4.4	58	11.8	5.4	63	13.5	6.2	63.5	13.7	6.3	67	14	7.2	69	14.5	7.9	71	14.5	7.8	73	14.5	8	73	14	8.2	74	15	8.3	75	14.5	8.1	75	13.3	8.9	78	13.5	39.5448	NBW	term	-0.41
42	Illiterate	163	Male	CBA	3.1	49	12	35	Koranic	3.75	52	12	4.95	56	12	3.15	60	13	5.9	62	15	6.3	62	15	6.5	64	15	6.6	66	14	6	66	15	6.1	69	13	7.2	72	17	7.5	72	16	8.1	73	16	38.8642	NBW	term	-0.52
42	Illiterate	172	Female	HC	2.8	48	10	49	Primary	3.6	52	11	4.05	56	12.5	4.9	58	12.5	5	61	12.5	5.2	64	11.5	5.8	65	12.2	6	69	11.5	6.3	71	12.5	6.45	72.4	11	6.05	73	10.2	6.55	73.4	11	7.35	74	12.2	38.1836	NBW	term	-0.99
42	Illiterate	164	Male	CBA	3.6	49.5	11.3	56	Illiterate										7.8	67	16.5	7.4	67.5	17	8	69	15	8.4	69.1	15.2	8.6	70	15.3	8.1	70	14.3	8.3	71	14.4	8.5	71.3	15	8.5	76	15.7	39.5448	NBW	term	0.51
42	Primary	167	Male	HC	3.75	51	11.2	47	literacy	4.5	53	11.6	5.8	58	12.1	6.6	59.2	13.2	7.1	62.1	14	7	66	14.2	6.7	67.7	14.5				7.7	68	14.1	7.9	70	14	7.9	70	13.8	8	70.8	14	9.8	71.4	14.3	39.5448	NBW	term	0.8
43	Illiterate	157	Female	CBA	2.75	52	9.7	47	Illiterate	3.5	57	10	4.85	58	12.5	5.6	65	13.5	6.3	65.5	13.5	6.7	65.5	13	6.9	66	14	6.6	68	12.5	6.9	70	13	7.15	71	13.2	7.9	73	13.4	8.05	73.1	13.5	8.4	73.1	13.5	39.5448	NBW	term	-1.11
44	Illiterate	159	Female	HC	2.5	47	9.6	49	Illiterate	3.6	50	11	4.2	56	12	4.5	58	12	5	60	12	4.8	63	12	4.5	65	12																			38.8642	NBW	term	-1.73
44	Illiterate	157	Male	Home	3.05	49	11	45	Illiterate	4.05	57	12	5.25	60	14	5.6	61	15	6.4	62	15	6.4	64	15.5	7.2	65	15							6.9	66	13.5	7.3	70	14.5				7.6	70.5	14.5	41.5866	NBW	term	-0.62
44	Koranic	171	Female	Home	2.9	49.5	11.5	42	Koranic	3.2	51	11.5	5.1	56	12.8	5.65	59	14	6.2	63	14.5	6.6	64	14	6.7	66	14.5	7	66	14.5	7.6	68	14.5	6.75	68.5	12.8	6	69	12.5	6.7	69.5	13	7.5	70	14	40.2254	NBW	term	-0.75
44	Illiterate		Female	Home	1.9	42	8.5	46	Illiterate	2.85	58	10	3.1	58	11	4.3	58.5	11.7	4.9	59	13	5	60	12.5	5.6	61	13	5.7	62	11.7	6.1	64	12	6.15	64	12	5.95	64	11.9	6.3	64.5	12.2	6.6	64.8	13	34.7806	LBW	premature	-3.37
44	Illiterate	169	Female	CBA	3.05	50	11	49	Illiterate	3.9	57	13.5	4.9	59	13.5	5.6	60	13.7	6.2	68	13.5	7	68	15	6.7	68	13.5	6.5	68	13.5	6.4	69	13.5	6	71	12	5.2	71	11.5	5.5	71	11.6	5.7	71.5	11.7	40.2254	NBW	term	-0.4
44	Illiterate	148	Female	HC	2.45	48	13.5	49	Illiterate	3.4	53.5	9.8	4	59	11	4.4	61	11.3	4.75	62	12	4.9	65	12	4.9	65.5	11.5	6.2	66.5	13	6.4	69	12.5	6.6	71	14	6.8	71	12.5	7.2	74	12	7.6	76	13	39.5448	LBW	term	-1.86
45	Illiterate	167	Female	CBA	2.5	48	9.7	70	Illiterate	3.05	51	10	4.15	56	11.5	4.4	59	12	4.4	59	10	4.6	61	11.5	5.1	65	11	5.4	65	11.5	5.5	67	12	5.1	67	11	4.6	67	10	4.75	67	10	5.3	67	10.5	38.8642	NBW	term	-1.73
45	Illiterate	171	Male	CBA	2.1	50	9.5	60	Illiterate	3.1	51	10	4.3	52	11.5	5.1	53	11.9	5.8	53.2	12.5	6	55.2	13	6.8	57	13	6.9	62	14	7	63	13.8	7.2	65	13	7.6	67	13.1	7.7	70	14	7.9	72	15.3	38.1836	LBW	term	-2.95
[truncated: 42 more columns]
